# Supplementary material for: Genomic survey uncovers the emergence of a multidrug-resistant dominant lineage in Proteus mirabilis populations
Source: NPJ Antimicrob Resist. 2026 Mar 3;4:17. doi: 10.1038/s44259-026-00189-5 (PMC12957351; doi:10.1038/s44259-026-00189-5)
Supplement: Supplementary file 2 — Supplementary Data 1 [file 44259_2026_189_MOESM2_ESM.xlsx]

## Sheet: Data_information
sample	Biosample	Collection_year	Country	Continent	Data_original	Niche	Cluster	agn43	ST	plasmid_replicon	ARGs
Pm999	SAMN40584982	2021	China	Asia	This study	Meat	1	1	135		aac(3)-IId,aph(6)-Id,aph(3'')-Ib,aadA2b,aac(6')-Ib-cr,aadA5,aph(3')-Ia,aadA1,blaCARB-2,blaOXA-1,blaCTX-M-3,blaTEM-1B,msr(E),mph(E),catA1,cat,cmlA1,catB3,aac(6')-Ib-cr,ARR-3,sul2,sul1,tet(J),dfrA1,dfrA16,dfrA17,qacE
Pm998	SAMN40584983	2021	China	Asia	This study	Meat	26	0	268	Col(BS512),Col3M	aadA1,aadA1,aph(4)-Ia,aadA2,aac(3)-IV,aph(3')-Ia,blaDHA-1,lnu(F),msr(E),mph(E),cat,floR,qnrD3,sul2,sul1,sul1,tet(J),dfrA1,dfrA12,qacE
Pm997	SAMN40584984	2021	China	Asia	This study	Meat	8	0	234		aph(4)-Ia,aac(3)-IV,aadA2b,aac(6')-Ib-cr,aph(6)-Id,aph(3'')-Ib,aadA5,bleO,aph(3')-Ia,blaCTX-M-14,blaOXA-1,fosA3,ere(A),cfr,cfr,cat,catB3,cfr,floR,aac(6')-Ib-cr,ARR-3,sul1,sul2,tet(J),tet(C),dfrA32,dfrA17,qacE
Pm996	SAMN40584985	2021	China	Asia	This study	Meat	6	0	115		aadA1,aadA1,lnu(F),cat,sul1,tet(J),dfrA1,qacE
Pm995	SAMN40584986	2021	China	Asia	This study	Meat	40	0	431	Col3M,Col3M	aph(4)-Ia,aac(3)-IV,aadA2b,aph(3')-Ia,blaCTX-M-65,ere(A),cat,floR,qnrD1,sul2,tet(J),tet(C),dfrA32
Pm994	SAMN40584987	2021	China	Asia	This study	Meat	5	0	212		aph(4)-Ia,aac(3)-IV,aac(6')-Ib-cr,aph(3')-Ia,aadA1,blaOXA-1,lnu(F),cat,floR,catB3,cmlA1,aac(6')-Ib-cr,ARR-3,sul2,sul1,sul3,tet(J),dfrA1,dfrA12,qacE
Pm993	SAMN40584988	2021	China	Asia	This study	Meat	3	1	210		aadA1,aadA1,aph(4)-Ia,aac(3)-IV,aph(6)-Id,aph(3'')-Ib,aac(6')-Ib-cr,aph(3')-Ia,aadA2b,blaTEM-1B,blaCARB-2,lnu(F),msr(E),mph(E),cat,floR,cmlA1,catA1,qnrA1,aac(6')-Ib-cr,ARR-3,sul1,sul2,sul2,sul2,tet(J),dfrA1,dfrA16,dfrA12,qacE
Pm992	SAMN40584989	2021	China	Asia	This study	Meat	149	0	432		aph(6)-Id,aph(3'')-Ib,aac(6')-Ib-cr,aadA2b,aph(3')-Ia,blaOXA-1,ere(A),cat,catB3,aac(6')-Ib-cr,ARR-3,sul2,sul1,tet(J),tet(C),dfrA32,qacE
Pm991	SAMN40584990	2021	China	Asia	This study	Meat	80	0	426	Col3M	aadA1,aph(4)-Ia,aac(3)-IV,aac(6')-Ib-cr,aadA2b,aph(6)-Id,aph(3'')-Ib,aph(3')-Ia,blaCTX-M-65,blaOXA-1,fosA3,ere(A),cat,catB3,floR,aac(6')-Ib-cr,ARR-3,sul1,sul2,tet(J),tet(C),dfrA32,qacE
Pm990	SAMN40584991	2021	China	Asia	This study	Meat	5	0	212		aph(4)-Ia,aac(3)-IV,aac(6')-Ib-cr,aph(3')-Ia,aadA1,aadA1,blaOXA-1,lnu(F),cat,floR,catB3,cmlA1,aac(6')-Ib-cr,ARR-3,sul2,sul1,sul3,tet(J),dfrA1,dfrA12,qacE
Pm99	SAMN40585118	2020	China	Asia	This study	Livestock	1	1	135	Col3M	aadA1,aac(6')-Ib-cr,aph(4)-Ia,aac(3)-IV,aph(3')-Ia,blaOXA-1,blaCTX-M-65,blaTEM-1B,fosA3,cat,catA1,catB3,floR,aac(6')-Ib-cr,qnrD1,ARR-3,sul1,sul2,tet(J),dfrA1,qacE
Pm989	SAMN40584992	2021	China	Asia	This study	Meat	6	0	115	Col3M	aph(4)-Ia,aac(3)-IV,aac(6')-Ib-cr,aadA1,aadA1,msr(E),mph(E),lnu(F),cat,floR,qnrA1,aac(6')-Ib-cr,qnrD1,ARR-3,sul2,sul1,tet(J),dfrA1,qacE
Pm988	SAMN40584993	2021	China	Asia	This study	Meat	21	0	204		qnrD2,tet(J)
Pm987	SAMN40584994	2021	China	Asia	This study	Meat	45	0	328		cat,tet(J)
Pm985	SAMN40584995	2021	China	Asia	This study	Meat	1	0	207		aph(4)-Ia,aac(3)-IV,aac(6')-Ib-cr,aadA1,aadA2b,blaOXA-1,cat,floR,catB3,cmlA1,aac(6')-Ib-cr,ARR-3,sul2,sul3,sul1,tet(J),dfrA1,qacE
Pm984	SAMN40584996	2021	China	Asia	This study	Meat	1	0	207	Col(BS512),Col3M	aph(4)-Ia,aadA2b,aac(3)-IV,aac(6')-Ib-cr,aadA1,blaOXA-1,cat,cmlA1,floR,catB3,aac(6')-Ib-cr,qnrD1,ARR-3,sul2,sul1,sul3,tet(J),dfrA1,qacE
Pm983	SAMN40584997	2021	China	Asia	This study	Meat	5	0	271	IncQ1	aadA1,aph(6)-Id,aph(3'')-Ib,aac(6')-IIa,ant(2'')-Ia,aac(6')-Ib-cr,aadA2b,bleO,blaVEB-5,blaVEB-4,blaVEB-1,blaOXA-1,lnu(F),ere(A),cat,catB3,aac(6')-Ib-cr,ARR-3,sul2,sul1,tet(J),tet(C),dfrA1,dfrA32,qacE
Pm982	SAMN40584998	2021	China	Asia	This study	Meat	31	0	300	Col3M	aph(4)-Ia,aac(3)-IV,aac(6')-Ib-cr,aadA2b,bleO,aph(3')-Ia,blaCTX-M-65,blaOXA-1,ere(A),cat,floR,catB3,aac(6')-Ib-cr,qnrD1,ARR-3,sul2,sul1,tet(J),tet(C),dfrA32,qacE
Pm981	SAMN40584999	2021	China	Asia	This study	Meat	1	0	207		aadA2b,aph(4)-Ia,aac(3)-IV,aac(6')-Ib-cr,aph(6)-Id,aph(6)-Id,aph(3'')-Ib,aph(3'')-Ib,aph(3'')-Ib,aph(3'')-Ib,aph(3')-VIa,aadA1,blaOXA-1,blaCTX-M-65,fosA3,erm(42),cat,cmlA1,catB3,floR,aac(6')-Ib-cr,ARR-3,sul1,sul3,sul2,tet(J),dfrA1,qacE
Pm980	SAMN40585000	2021	China	Asia	This study	Meat	19	0	218		aph(6)-Id,aph(3'')-Ib,aadA2b,aac(6')-Ib-cr,aadA5,bleO,aph(3')-Ia,blaOXA-1,blaTEM-1B,blaCARB-2,ere(A),mph(A),cat,floR,catB3,aac(6')-Ib-cr,ARR-3,sul2,sul1,tet(J),tet(A),tet(C),dfrA32,dfrA17,qacE
Pm98	SAMN40585119	2020	China	Asia	This study	Livestock	1	1	135	Col3M	aadA1,aac(6')-Ib-cr,aph(4)-Ia,aac(3)-IV,aph(3')-Ia,blaOXA-1,blaCTX-M-65,blaTEM-1B,fosA3,cat,catA1,catB3,floR,aac(6')-Ib-cr,qnrD1,ARR-3,sul1,sul2,tet(J),dfrA1,qacE
Pm979	SAMN40585070	2018	China	Asia	This study	Livestock	6	0	442	IncQ1	aph(6)-Id,aph(3'')-Ib,aac(6')-Ib-cr,aadA2b,aph(3')-Ia,blaCMY-4,blaOXA-1,ere(A),cat,catB3,aac(6')-Ib-cr,ARR-3,sul2,sul1,tet(J),tet(C),dfrA32,qacE
Pm978	SAMN40585001	2021	China	Asia	This study	Meat	44	0	428		aph(4)-Ia,aac(3)-IV,aadA1,aac(6')-Ib-cr,aph(3')-Ia,blaOXA-1,ere(A),cat,floR,cmlA1,catB3,aac(6')-Ib-cr,ARR-3,sul2,sul3,sul1,tet(J),tet(C),dfrA32,dfrA12,qacE
Pm977	SAMN40585002	2021	China	Asia	This study	Meat	3	0	170		aadA1,aadA1,aph(4)-Ia,aac(3)-IV,aadA2,aac(6')-Ib-cr,aph(3')-Ia,blaDHA-1,lnu(F),msr(E),mph(E),cat,floR,aac(6')-Ib-cr,qnrA1,ARR-3,sul2,sul1,tet(J),dfrA1,dfrA12
Pm976	SAMN40585003	2021	China	Asia	This study	Meat	36	0	325		aph(6)-Id,aph(6)-Id,aph(3'')-Ib,aph(3')-VIa,aadA1,cat,floR,cmlA1,sul2,sul3,sul1,tet(J),dfrA12,qacE
Pm975	SAMN40585004	2021	China	Asia	This study	Meat	45	0	328		cat,tet(J)
Pm974	SAMN40585005	2021	China	Asia	This study	Meat	23	0	187	Col3M	aph(4)-Ia,aac(3)-IV,aac(6')-Ib-cr,aadA2b,bleO,aph(3')-Ia,blaCTX-M-65,blaOXA-1,fosA3,ere(A),cat,floR,catB3,aac(6')-Ib-cr,qnrD1,ARR-3,sul2,sul1,tet(J),tet(C),dfrA32,qacE
Pm973	SAMN40585006	2021	China	Asia	This study	Meat	1	0	135		aadA1,aac(6')-Ib-cr,aph(4)-Ia,aac(3)-IV,aph(3')-Ia,blaOXA-1,blaCTX-M-14,blaTEM-1B,fosA3,mph(A),cat,catB3,floR,aac(6')-Ib-cr,ARR-3,sul1,sul2,tet(J),dfrA1,dfrA12,qacE
Pm972	SAMN40585007	2021	China	Asia	This study	Meat	18	0	208		aph(4)-Ia,aac(3)-IV,aadA2b,aac(6')-Ib-cr,aph(6)-Id,aph(3'')-Ib,blaCTX-M-65,blaOXA-1,fosA3,ere(A),cat,catB3,floR,aac(6')-Ib-cr,ARR-3,sul1,sul2,tet(J),tet(C),dfrA32,dfrA1,qacE
Pm971	SAMN40585008	2021	China	Asia	This study	Meat	1	0	135		aadA1,aac(6')-Ib-cr,aph(4)-Ia,aac(3)-IV,aph(3')-Ia,blaOXA-1,blaCTX-M-14,blaTEM-1B,fosA3,mph(A),cat,catB3,floR,aac(6')-Ib-cr,ARR-3,sul1,sul2,tet(J),dfrA1,qacE
Pm970	SAMN40585009	2021	China	Asia	This study	Meat	26	0	268	Col3M,IncQ1	aadA1,aadA1,aph(4)-Ia,aac(3)-IV,aph(3')-Ia,blaDHA-1,lnu(F),cat,floR,qnrD3,sul2,sul1,tet(J),dfrA1
Pm97	SAMN40585120	2020	China	Asia	This study	Livestock	7	0	188	Col3M	aadA2b,aph(4)-Ia,aac(3)-IV,aac(6')-Ib-cr,bleO,blaOXA-1,ere(A),cat,catB3,floR,aac(6')-Ib-cr,qnrD1,ARR-3,sul2,sul1,tet(J),dfrA32,qacE
Pm969	SAMN40585071	2018	China	Asia	This study	Livestock	160	0	524	Col3M	aph(4)-Ia,aac(3)-IV,aac(6')-Ib-cr,aadA2b,bleO,aph(3')-Ia,blaCTX-M-65,blaOXA-1,fosA3,ere(A),cat,floR,catB3,qnrD1,aac(6')-Ib-cr,ARR-3,sul2,sul1,tet(J),tet(C),dfrA32,qacE
Pm968	SAMN40585010	2021	China	Asia	This study	Meat	3	1	210	Col3M,Col3M,repUS18	aadA1,aadA1,aph(4)-Ia,aac(3)-IV,aac(6')-Ib-cr,aph(6)-Id,aph(3'')-Ib,aph(3')-Ia,blaDHA-1,blaTEM-1B,lnu(F),msr(E),mph(E),cfr,cfr,cat,catA1,cfr,floR,aac(6')-Ib-cr,ARR-3,sul1,sul1,sul2,sul2,sul2,tet(J),dfrA1,qacE
Pm967	SAMN40585011	2021	China	Asia	This study	Meat	3	1	210	Col3M	aadA1,aadA1,aph(6)-Id,aph(3'')-Ib,aadA2,aph(3')-Ia,blaDHA-1,blaTEM-1B,lnu(F),msr(E),mph(E),cat,catA1,qnrA1,sul2,sul1,tet(J),dfrA1,dfrA12
Pm966	SAMN40585012	2021	China	Asia	This study	Meat	150	0	333	Col3M	aph(4)-Ia,aac(3)-IV,ant(2'')-Ia,aadA1,aadA2b,blaDHA-1,blaOXA-10,msr(E),mph(E),cfr,lnu(F),cfr,cat,floR,cfr,catB8,cmlA1,qnrD1,sul2,sul1,sul1,sul3,tet(J),dfrA12,dfrA1,qacE
Pm965	SAMN40585013	2021	China	Asia	This study	Meat	76	0	504		aph(4)-Ia,aadA2b,aac(3)-IV,aac(6')-Ib-cr,aph(3')-Ia,aadA1,blaOXA-1,lnu(F),cat,cmlA1,floR,catB3,aac(6')-Ib-cr,ARR-3,sul2,sul3,sul1,tet(J),dfrA1,qacE
Pm964	SAMN40585014	2021	China	Asia	This study	Meat	7	0	188		aph(4)-Ia,aac(3)-IV,aadA1,aac(6')-Ib-cr,blaCMY-2,blaOXA-1,fosA3,cat,floR,cmlA1,catB3,aac(6')-Ib-cr,ARR-3,sul2,sul3,sul1,tet(J),dfrA12,dfrA1,qacE
Pm963	SAMN40585015	2021	China	Asia	This study	Meat	7	0	188		aph(4)-Ia,aac(3)-IV,aac(6')-Ib-cr,aadA2b,bleO,blaOXA-1,ere(A),cat,floR,catB3,aac(6')-Ib-cr,ARR-3,sul2,sul1,tet(J),tet(C),dfrA32,qacE
Pm962	SAMN40585072	2018	China	Asia	This study	Livestock	2	0	185		aadA2,aadA1,aph(4)-Ia,aac(3)-IV,aac(6')-Ib-cr,aph(6)-Id,aph(3'')-Ib,blaNDM-1,blaCTX-M-65,blaOXA-1,fosA3,cat,floR,aac(6')-Ib-cr,ARR-3,sul1,sul2,tet(J),tet(C),dfrA12,dfrA1,qacE
Pm961	SAMN40585016	2021	China	Asia	This study	Meat	29	1	114		aadA1,aac(3)-IIa,aph(6)-Id,aph(3'')-Ib,aph(3')-Ia,blaTEM-1B,cat,catB2,catA1,sul2,tet(A),tet(J),dfrA1
Pm960	SAMN40585017	2021	China	Asia	This study	Meat	7	0	188		aph(4)-Ia,aac(3)-IV,aac(6')-Ib-cr,aadA2b,bleO,aph(3')-Ia,blaCTX-M-65,blaOXA-1,fosA3,ere(A),cat,floR,catB3,aac(6')-Ib-cr,ARR-3,sul2,sul1,tet(J),tet(C),dfrA32,qacE
Pm96	SAMN40585121	2020	China	Asia	This study	Livestock	7	0	188	Col3M	aadA2b,aph(4)-Ia,aac(3)-IV,aac(6')-Ib-cr,bleO,blaOXA-1,ere(A),cat,catB3,floR,aac(6')-Ib-cr,qnrD1,ARR-3,sul2,sul1,tet(J),dfrA32,qacE
Pm959	SAMN40585018	2021	China	Asia	This study	Meat	7	0	188		aadA1,aph(6)-Id,aph(3'')-Ib,aph(3')-Ia,aadA2b,ere(A),cat,cmlA1,floR,sul1,sul2,tet(J),tet(C),dfrA32,dfrA16,qacE
Pm958	SAMN40585019	2021	China	Asia	This study	Meat	1	1	135		aph(4)-Ia,aac(3)-IV,aac(6')-Ib-cr,bleO,aph(3')-Ia,aadA1,aadA2b,blaOXA-1,blaCTX-M-65,fosA3,ere(A),cat,floR,catB3,cmlA1,aac(6')-Ib-cr,ARR-3,sul2,sul1,sul3,tet(J),tet(C),dfrA1,dfrA32,qacE
Pm957	SAMN40585073	2018	China	Asia	This study	Livestock	6	0	442		aph(6)-Id,aph(3'')-Ib,aac(6')-Ib-cr,aadA2b,aph(3')-Ia,blaOXA-1,ere(A),cat,catB3,aac(6')-Ib-cr,ARR-3,sul2,sul1,tet(J),tet(C),dfrA32,qacE
Pm956	SAMN40585020	2021	China	Asia	This study	Meat	11	0	130	Col3M	aadA1,aph(4)-Ia,aac(3)-IV,aac(6')-Ib-cr,aadA2b,bleO,aph(3')-Ia,blaCTX-M-65,blaOXA-1,fosA3,ere(A),cat,catB3,floR,aac(6')-Ib-cr,qnrD1,ARR-3,sul3,sul2,sul1,tet(J),tet(C),dfrA1,dfrA32,qacE
Pm955	SAMN40585021	2021	China	Asia	This study	Meat	2	0	185		aadA1,aph(4)-Ia,aac(3)-IV,aac(6')-Ib-cr,aph(6)-Id,aph(3'')-Ib,bleO,aph(3')-Ia,aadA2b,blaCTX-M-65,blaOXA-1,fosA3,ere(A),cat,catB3,floR,qnrA1,aac(6')-Ib-cr,ARR-3,sul1,sul1,sul2,tet(J),tet(C),dfrA1,dfrA32,dfrA12,qacE
Pm954	SAMN40585022	2021	China	Asia	This study	Meat	8	0	234	Col3M	aadA2b,aph(4)-Ia,aac(3)-IV,aac(6')-Ib-cr,aph(6)-Id,aph(3'')-Ib,aph(3')-Ia,blaOXA-1,blaTEM-1B,ere(A),cat,floR,catB3,aac(6')-Ib-cr,qnrD1,ARR-3,sul2,sul1,tet(J),dfrA32,qacE
Pm953	SAMN40585023	2021	China	Asia	This study	Meat	11	0	308		aph(4)-Ia,aac(3)-IV,aac(6')-Ib-cr,aph(3')-Ia,aadA1,aadA1,blaOXA-1,lnu(F),cat,floR,catB3,cmlA1,aac(6')-Ib-cr,ARR-3,sul2,sul3,sul1,tet(J),dfrA1,dfrA12,qacE
Pm952	SAMN40585024	2021	China	Asia	This study	Meat	1	0	135		aadA1,aac(6')-Ib-cr,aph(4)-Ia,aac(3)-IV,blaCTX-M-65,blaOXA-1,fosA3,cat,floR,catB3,aac(6')-Ib-cr,ARR-3,sul2,sul1,tet(J),dfrA1,qacE
Pm951	SAMN40585025	2021	China	Asia	This study	Meat	7	0	188		aph(4)-Ia,aac(3)-IV,aac(6')-Ib-cr,aadA2b,bleO,aph(3')-Ia,blaCTX-M-65,blaOXA-1,fosA3,ere(A),cat,floR,catB3,aac(6')-Ib-cr,ARR-3,sul2,sul1,tet(J),tet(C),dfrA32,qacE
Pm950	SAMN40585026	2021	China	Asia	This study	Meat	1	1	439		aac(6')-Ib-cr,aph(4)-Ia,aac(3)-IV,aadA2b,aph(3')-Ia,aadA1,blaOXA-1,blaCMY-2,blaTEM-1B,cat,catA1,catB3,cmlA1,floR,aac(6')-Ib-cr,ARR-3,sul1,sul2,sul3,tet(J),dfrA1,qacE
Pm95	SAMN40585122	2020	China	Asia	This study	Livestock	31	0	300	Col3M,Col3M	aadA2b,aph(4)-Ia,aac(3)-IV,aac(6')-Ib-cr,bleO,aph(3')-Ia,blaCTX-M-65,blaOXA-1,fosA3,ere(A),cat,catB3,floR,aac(6')-Ib-cr,qnrD1,ARR-3,sul2,sul1,tet(J),dfrA32,qacE
Pm949	SAMN40585027	2021	China	Asia	This study	Meat	26	0	440		aadA1,aadA1,aph(4)-Ia,aac(3)-IV,aac(6')-Ib-cr,aph(3')-Ia,blaDHA-1,lnu(F),cat,floR,aac(6')-Ib-cr,ARR-3,sul2,sul1,sul1,tet(J),dfrA1,qacE
Pm948	SAMN40585028	2021	China	Asia	This study	Meat	2	0	185		aadA2,aadA1,aph(4)-Ia,aac(3)-IV,aac(6')-Ib-cr,aph(6)-Id,aph(3'')-Ib,blaCTX-M-65,blaOXA-1,fosA3,cat,catB3,floR,aac(6')-Ib-cr,ARR-3,sul1,sul2,tet(J),tet(C),dfrA12,dfrA1,qacE
Pm947	SAMN40585029	2021	China	Asia	This study	Meat	2	0	185		aadA1,aph(4)-Ia,aac(3)-IV,aac(6')-Ib-cr,aph(6)-Id,aph(3'')-Ib,aadA2,blaCTX-M-65,blaOXA-1,fosA3,cat,catB3,floR,aac(6')-Ib-cr,ARR-3,sul1,sul2,tet(J),tet(C),dfrA1,dfrA12,qacE
Pm946	SAMN40585030	2021	China	Asia	This study	Meat	76	0	504		aph(4)-Ia,aadA2b,aac(3)-IV,aac(6')-Ib-cr,aph(3')-Ia,aadA1,blaOXA-1,lnu(F),cat,cmlA1,floR,catB3,aac(6')-Ib-cr,ARR-3,sul2,sul3,sul1,tet(J),dfrA1,qacE
Pm945	SAMN40585031	2021	China	Asia	This study	Meat	6	0	442		aph(6)-Id,aph(3'')-Ib,aac(6')-Ib-cr,aadA2b,aph(3')-Ia,blaOXA-1,ere(A),cat,catB3,aac(6')-Ib-cr,ARR-3,sul2,sul1,tet(J),tet(C),dfrA32,qacE
Pm944	SAMN40585032	2021	China	Asia	This study	Meat	3	0	322	Col3M	aadA1,aadA1,aph(4)-Ia,aac(3)-IV,aadA2,aac(6')-Ib-cr,aph(3')-Ia,blaDHA-1,lnu(F),msr(E),mph(E),cat,floR,qnrA1,aac(6')-Ib-cr,ARR-3,sul2,sul1,tet(J),dfrA1,dfrA12
Pm943	SAMN40585033	2021	China	Asia	This study	Meat	6	0	178		aadA7,aac(3)-Id,aadA1,cat,sul1,tet(J),dfrA1,qacE
Pm942	SAMN40585034	2021	China	Asia	This study	Meat	2	0	185		aadA1,aph(4)-Ia,aac(3)-IV,aac(6')-Ib-cr,aadA2b,aph(6)-Id,aph(3'')-Ib,bleO,aph(3')-Ia,blaCTX-M-65,blaOXA-1,ere(A),cat,catB3,floR,aac(6')-Ib-cr,ARR-3,sul1,sul2,tet(J),tet(C),dfrA1,dfrA32,qacE
Pm941	SAMN40585035	2021	China	Asia	This study	Meat	1	0	135		aadA1,aph(4)-Ia,aac(3)-IV,aac(6')-Ib-cr,aph(3')-Ia,blaCTX-M-65,blaOXA-1,cat,floR,catB3,aac(6')-Ib-cr,ARR-3,sul2,sul1,tet(J),dfrA1,qacE
Pm940	SAMN40585036	2021	China	Asia	This study	Meat	26	0	268	Col3M	aph(3')-Ia,aadA1,aadA1,lnu(F),cat,qnrD1,sul1,tet(J),dfrA1,qacE
Pm94	SAMN40585123	2020	China	Asia	This study	Livestock	31	0	300	Col3M,Col3M	aadA2b,aph(4)-Ia,aac(3)-IV,aac(6')-Ib-cr,bleO,aph(3')-Ia,blaCTX-M-65,blaOXA-1,fosA3,ere(A),cat,catB3,floR,aac(6')-Ib-cr,qnrD1,ARR-3,sul2,sul1,tet(J),dfrA32,qacE
Pm939	SAMN40585037	2021	China	Asia	This study	Meat	2	0	185		aadA2,aadA1,aph(4)-Ia,aac(3)-IV,aac(6')-Ib-cr,aph(6)-Id,aph(3'')-Ib,blaNDM-1,blaCTX-M-65,blaOXA-1,fosA3,cat,floR,aac(6')-Ib-cr,ARR-3,sul1,sul2,tet(J),tet(C),dfrA12,dfrA1,qacE
Pm938	SAMN40585038	2021	China	Asia	This study	Meat	28	0	423		aph(4)-Ia,aac(3)-IV,aac(6')-Ib-cr,aph(6)-Id,aph(3'')-Ib,bleO,aph(3')-Ia,aadA2b,blaCTX-M-65,blaOXA-1,fosA3,ere(A),cat,floR,catB3,aac(6')-Ib-cr,ARR-3,sul1,tet(J),tet(C),dfrA32,qacE
Pm937	SAMN40585039	2021	China	Asia	This study	Meat	1	0	140	Col3M	aph(6)-Id,aph(6)-Id,aph(3'')-Ib,aph(3'')-Ib,aph(3'')-Ib,aph(3'')-Ib,aph(3')-VIa,aac(3)-IId,aph(3')-Ia,aadA1,erm(42),lnu(F),cat,floR,cmlA1,qnrD1,sul2,sul3,tet(J),dfrA1
Pm936	SAMN40585074	2021	China	Asia	This study	Livestock	77	0	507		cat,tet(J)
Pm935	SAMN40585124	2018	China	Asia	This study	Livestock	1	0	207	Col3M	aph(4)-Ia,aadA2b,aac(3)-IV,aac(6')-Ib-cr,aadA1,blaOXA-1,blaCTX-M-65,fosA3,cat,cmlA1,floR,catB3,aac(6')-Ib-cr,qnrD1,ARR-3,sul2,sul1,sul3,tet(J),dfrA1,qacE
Pm934	SAMN40585125	2021	China	Asia	This study	Livestock	3	1	210	Col(MG828)	aadA1,aadA1,aac(6')-Ib-cr,aph(3')-Ia,blaCTX-M-63,lnu(F),msr(E),mph(E),cat,catA1,qnrA1,aac(6')-Ib-cr,ARR-3,sul1,sul1,tet(J),dfrA1,qacE
Pm933	SAMN40585126	2021	China	Asia	This study	Livestock	3	1	210	Col3M	aadA1,aadA1,aph(4)-Ia,aac(3)-IV,aadA2,aph(6)-Id,aph(3'')-Ib,aac(6')-Ib-cr,aph(3')-Ia,blaDHA-1,blaTEM-1B,lnu(F),msr(E),mph(E),cat,catA1,floR,qnrA1,aac(6')-Ib-cr,ARR-3,sul1,sul2,sul2,sul2,tet(J),dfrA1,dfrA12
Pm931	SAMN40585127	2021	China	Asia	This study	Livestock	3	1	210	Col3M	aadA1,aadA1,aph(4)-Ia,aac(3)-IV,aadA2,aph(6)-Id,aph(3'')-Ib,aac(6')-Ib-cr,aph(3')-Ia,blaDHA-1,blaTEM-1B,lnu(F),msr(E),mph(E),cat,catA1,floR,qnrA1,aac(6')-Ib-cr,ARR-3,sul1,sul2,sul2,sul2,tet(J),dfrA1,dfrA12
Pm930	SAMN40585128	2021	China	Asia	This study	Livestock	5	0	212		aadA1,aadA1,aph(4)-Ia,aac(3)-IV,aadA2b,aph(6)-Id,aph(3'')-Ib,bleO,aph(3')-Ia,aac(6')-Ib-cr,blaOXA-1,blaCTX-M-65,fosA3,lnu(F),ere(A),cat,catB3,floR,aac(6')-Ib-cr,ARR-3,sul1,sul2,tet(J),tet(C),dfrA1,dfrA32,qacE
Pm93	SAMN40585129	2020	China	Asia	This study	Livestock	51	0	168		aph(6)-Id,aph(3'')-Ib,aac(3)-IId,aph(3')-Ia,blaTEM-1B,cat,catA1,floR,qnrS1,sul1,sul2,tet(J),tet(A),dfrA7,qacE
Pm929	SAMN40585130	2021	China	Asia	This study	Livestock	59	0	508	Col3M	aac(6')-Ib-cr,aadA2b,aph(3')-Ia,blaCTX-M-3,blaTEM-1B,blaOXA-1,fosA3,msr(E),mph(E),cat,floR,catB3,aac(6')-Ib-cr,qnrD1,ARR-3,sul1,sul1,tet(J),tet(A),dfrA10,qacE,qacE
Pm928	SAMN40585131	2017	China	Asia	This study	Livestock	7	0	532		aph(6)-Id,aph(3'')-Ib,blaCTX-M-65,fosA3,cat,floR,sul1,sul2,tet(J),tet(A),dfrA1,qacE
Pm927	SAMN40585132	2017	China	Asia	This study	Livestock	1	0	140	Col3M	aph(4)-Ia,aac(3)-IV,aac(6')-Ib-cr,bleO,aac(3)-IId,aph(3')-Ia,blaTEM-1B,blaOXA-1,blaCTX-M-65,fosA3,lnu(F),cat,catB3,floR,cmlA1,aac(6')-Ib-cr,qnrD1,qnrD1,ARR-3,sul2,sul1,sul3,tet(J),tet(M),dfrA1,qacE
Pm926	SAMN40585133	2017	China	Asia	This study	Livestock	165	0	533		aph(4)-Ia,aac(3)-IV,aac(6')-Ib-cr,aadA2b,bleO,aph(3')-Ia,blaCTX-M-65,blaOXA-1,fosA3,ere(A),cat,catB3,floR,aac(6')-Ib-cr,ARR-3,sul1,sul2,tet(J),tet(C),dfrA32,qacE
Pm925	SAMN40585134	2017	China	Asia	This study	Livestock	9	0	230		cat,tet(J),dfrA14
Pm924	SAMN40585075	2017	China	Asia	This study	Livestock	166	0	323	Col3M	cat,qnrD1,qnrD1,tet(J)
Pm923	SAMN40585076	2017	China	Asia	This study	Livestock	167	0	321	Col3M	aac(6')-Ib-cr,aph(4)-Ia,aac(3)-IV,bleO,aph(3')-Ia,aadA2,blaOXA-1,lnu(F),msr(E),mph(E),cat,catB3,floR,aac(6')-Ib-cr,qnrD1,ARR-3,sul1,sul2,tet(J),tet(B),dfrA12,qacE
Pm922	SAMN40585077	2017	China	Asia	This study	Livestock	3	0	322	Col3M	aph(6)-Id,aph(6)-Id,aph(3'')-Ib,aph(3'')-Ib,aph(3'')-Ib,aph(3'')-Ib,cat,floR,qnrD1,qnrD1,sul2,tet(J),tet(A)
Pm921	SAMN40584960	2017	China	Asia	This study	Livestock	168	0	404		cat,tet(J)
Pm920	SAMN40584961	2017	China	Asia	This study	Livestock	30	0	485		cat,tet(J)
Pm92	SAMN40585135	2020	China	Asia	This study	Livestock	7	0	188	Col3M	aadA2b,aph(4)-Ia,aac(3)-IV,aac(6')-Ib-cr,bleO,blaOXA-1,ere(A),cat,catB3,floR,aac(6')-Ib-cr,qnrD1,qnrD1,ARR-3,sul2,sul1,tet(J),dfrA32,qacE
Pm919	SAMN40585136	2017	China	Asia	This study	Livestock	36	0	325	Col3M	aph(4)-Ia,aac(3)-IV,aadA1,aac(6')-Ib-cr,aph(3')-Ia,aadA2b,blaCTX-M-65,blaOXA-1,lnu(G),cat,floR,catB3,cmlA1,qnrD1,aac(6')-Ib-cr,ARR-3,sul2,sul3,sul1,tet(J),dfrA1,qacE
Pm918	SAMN40585137	2017	China	Asia	This study	Livestock	18	0	208		aadA1,aadA1,aph(4)-Ia,aac(3)-IV,aadA2,aac(6')-Ib-cr,aph(3')-Ia,blaDHA-1,lnu(F),msr(E),mph(E),cat,floR,aac(6')-Ib-cr,qnrA1,ARR-3,sul2,sul1,tet(J),dfrA1,dfrA12
Pm917	SAMN40585138	2017	China	Asia	This study	Livestock	21	0	204	Col3M	aph(4)-Ia,aac(3)-IV,aac(6')-Ib-cr,aadA2b,aph(6)-Id,aph(3'')-Ib,aph(3'')-Ib,aph(3'')-Ib,aph(3'')-Ib,bleO,aph(3')-Ia,blaCTX-M-65,blaOXA-1,fosA3,ere(A),erm(42),catB3,floR,aac(6')-Ib-cr,qnrD1,ARR-3,sul1,sul2,tet(J),tet(C),dfrA32,qacE
Pm916	SAMN40585139	2017	China	Asia	This study	Livestock	84	0	324	Col3M,Col3M	cat,qnrD1,tet(J)
Pm915	SAMN40584962	2017	China	Asia	This study	Livestock	169	0	275		cat,qnrD3,tet(J)
Pm914	SAMN40584963	2017	China	Asia	This study	Livestock	17	0	265	Col3M,Col3M	cat,qnrD1,tet(J)
Pm913	SAMN40584964	2017	China	Asia	This study	Livestock	170	0	534		cat,tet(J)
Pm912	SAMN40584965	2017	China	Asia	This study	Livestock	11	0	130		aadA1,aph(4)-Ia,aac(3)-IV,aac(6')-Ib-cr,aadA2b,aph(6)-Id,aph(3'')-Ib,bleO,aph(3')-Ia,blaCTX-M-65,blaOXA-1,fosA3,ere(A),cat,catB3,floR,aac(6')-Ib-cr,ARR-3,sul1,sul2,tet(J),tet(C),dfrA1,dfrA32,qacE
Pm911	SAMN40584966	2017	China	Asia	This study	Livestock	171	0	535		cat,tet(J)
Pm910	SAMN40585140	2018	China	Asia	This study	Livestock	18	0	525		aph(4)-Ia,aac(3)-IV,aac(6')-Ib-cr,aadA2b,aph(6)-Id,aph(3'')-Ib,bleO,aph(3')-Ia,blaCTX-M-65,blaOXA-1,fosA3,ere(A),cat,catB3,floR,aac(6')-Ib-cr,ARR-3,sul1,sul2,tet(J),tet(C),dfrA32,qacE
Pm91	SAMN40585141	2020	China	Asia	This study	Livestock	21	0	204	Col3M	aph(4)-Ia,aac(3)-IV,aac(6')-Ib-cr,aadA2b,aph(6)-Id,aph(3'')-Ib,bleO,aph(3')-Ia,blaCTX-M-65,blaOXA-1,fosA3,ere(A),catB3,floR,qnrD1,aac(6')-Ib-cr,ARR-3,sul1,sul2,tet(J),tet(C),dfrA32,qacE
Pm909	SAMN40585142	2018	China	Asia	This study	Livestock	9	0	230		aadA2b,aph(4)-Ia,aac(3)-IV,blaCTX-M-65,ere(A),cat,sul2,tet(J),dfrA14,dfrA32
Pm908	SAMN40585143	2018	China	Asia	This study	Livestock	11	0	130	Col3M	aadA1,aph(4)-Ia,aac(3)-IV,aph(3')-Ia,blaCMY-2,cat,floR,qnrD1,qnrD1,sul3,tet(J),dfrA1
Pm907	SAMN40585144	2017	China	Asia	This study	Livestock	172	0	481	Col3M	aph(6)-Id,aph(3'')-Ib,cat,floR,sul2,tet(J)
Pm906	SAMN40585145	2017	China	Asia	This study	Livestock	31	0	300	Col3M,Col3M	cat,qnrD1,tet(J)
Pm905	SAMN40585146	2018	China	Asia	This study	Livestock	5	0	212		aadA1,aadA1,aph(4)-Ia,aac(3)-IV,aph(6)-Id,aph(3'')-Ib,aadA2b,aph(3')-Ia,aac(6')-Ib-cr,blaCTX-M-65,fosA3,lnu(F),cat,floR,aac(6')-Ib-cr,sul2,tet(J),tet(C),dfrA1
Pm904	SAMN40585147	2018	China	Asia	This study	Livestock	5	0	212		aadA1,aadA1,aph(4)-Ia,aac(3)-IV,aph(6)-Id,aph(3'')-Ib,aadA2b,aph(3')-Ia,aac(6')-Ib-cr,blaCTX-M-65,fosA3,lnu(F),cat,floR,aac(6')-Ib-cr,sul2,tet(J),tet(C),dfrA1
Pm90	SAMN40585148	2020	China	Asia	This study	Livestock	81	0	485	Col3M	aph(6)-Id,aph(3'')-Ib,aph(3')-Ia,aadA2b,ere(A),cat,floR,qnrD1,sul2,tet(J),tet(C),dfrA32
Pm9	SAMN40585078	2019	China	Asia	This study	Livestock	1	0	207	Col3M	aadA2b,aph(4)-Ia,aac(3)-IV,aac(6')-Ib-cr,aph(6)-Id,aph(3'')-Ib,aadA1,blaOXA-1,blaCTX-M-65,fosA3,cat,cmlA1,catB3,floR,aac(6')-Ib-cr,qnrD1,ARR-3,sul1,sul3,sul2,tet(J),dfrA1,qacE
Pm89	SAMN40585149	2020	China	Asia	This study	Livestock	23	0	187	Col3M	aph(4)-Ia,aac(3)-IV,aac(6')-Ib-cr,aadA2b,bleO,blaCTX-M-65,blaOXA-1,ere(A),cat,catB3,floR,aac(6')-Ib-cr,qnrD1,ARR-3,sul2,sul1,tet(J),tet(C),dfrA32,qacE
Pm88	SAMN40585150	2020	China	Asia	This study	Livestock	7	0	188	Col3M	aadA2b,aph(4)-Ia,aac(3)-IV,aac(6')-Ib-cr,bleO,blaOXA-1,ere(A),cat,catB3,floR,aac(6')-Ib-cr,qnrD1,ARR-3,sul2,sul1,tet(J),dfrA32,qacE
Pm87	SAMN40585151	2020	China	Asia	This study	Livestock	46	0	154	Col3M	aadA1,aadA2b,aph(4)-Ia,aac(3)-IV,aac(6')-Ib-cr,aadA5,aph(3')-Ia,blaCTX-M-65,blaOXA-1,fosA3,floR,cmlA1,catB3,catA1,aac(6')-Ib-cr,qnrD1,ARR-3,sul2,sul3,sul1,sul1,sul1,tet(J),dfrA17,qacE
Pm86	SAMN40585152	2019	China	Asia	This study	Livestock	1	0	135		aadA1,aph(4)-Ia,aac(3)-IV,aac(6')-Ib-cr,aadA2b,aph(6)-Id,aph(3'')-Ib,bleO,aph(3')-Ia,blaCTX-M-65,blaOXA-1,fosA3,ere(A),cat,catB3,floR,aac(6')-Ib-cr,ARR-3,sul1,sul2,tet(J),tet(C),dfrA1,dfrA32,qacE
Pm85	SAMN40585153	2019	China	Asia	This study	Livestock	1	0	135		aadA1,aph(4)-Ia,aac(3)-IV,aac(6')-Ib-cr,aadA2b,aph(6)-Id,aph(3'')-Ib,bleO,aph(3')-Ia,blaCTX-M-65,blaOXA-1,fosA3,ere(A),cat,catB3,floR,aac(6')-Ib-cr,ARR-3,sul1,sul2,tet(J),tet(C),dfrA1,dfrA32,qacE
Pm84	SAMN40585154	2020	China	Asia	This study	Livestock	3	0	170	Col3M,Col3M	aadA1,aph(6)-Id,aph(3'')-Ib,blaTEM-1B,cat,qnrD1,sul2,tet(J),dfrA1
Pm83	SAMN40585155	2020	China	Asia	This study	Livestock	7	0	188		aph(4)-Ia,aac(3)-IV,aac(6')-Ib-cr,aadA2b,bleO,aph(3')-Ia,blaCTX-M-65,blaOXA-1,fosA3,ere(A),cat,catB3,floR,aac(6')-Ib-cr,ARR-3,sul2,sul1,tet(J),tet(C),dfrA32,qacE
Pm82	SAMN40585156	2020	China	Asia	This study	Livestock	20	1	520		aadA1,aadA1,aac(3)-IId,aadA2,aph(3')-Ia,lnu(F),cat,catA1,floR,qnrA1,sul2,tet(J),dfrA1,dfrA12
Pm81	SAMN40585157	2020	China	Asia	This study	Livestock	18	0	208		aadA2b,aac(6')-Ib-cr,aph(3')-Ia,blaCTX-M-3,blaTEM-1B,blaOXA-1,fosA3,msr(E),mph(E),cat,floR,catB3,aac(6')-Ib-cr,ARR-3,sul1,sul1,tet(J),tet(A),dfrA10,qacE,qacE
Pm80	SAMN40585158	2020	China	Asia	This study	Livestock	25	0	176	Col3M	aph(4)-Ia,aac(3)-IV,aadA2,aph(3')-Ia,aadA1,aadA1,blaDHA-1,lnu(F),msr(E),mph(E),cat,floR,qnrD1,sul2,sul1,sul1,tet(J),dfrA12,dfrA1,qacE
Pm8	SAMN40585079	2019	China	Asia	This study	Livestock	1	1	135		aadA1,aph(4)-Ia,aac(3)-IV,aadA2b,aac(6')-Ib-cr,aph(6)-Id,aph(3'')-Ib,aadA5,bleO,aph(3')-Ia,blaCTX-M-65,blaOXA-1,blaTEM-1B,fosA3,ere(A),cat,catB3,floR,catA1,aac(6')-Ib-cr,ARR-3,sul1,sul2,tet(J),tet(C),dfrA1,dfrA32,dfrA17,qacE
Pm79	SAMN40585159	2020	China	Asia	This study	Livestock	18	0	208		aadA2b,aac(6')-Ib-cr,aph(3')-Ia,blaCTX-M-3,blaTEM-1B,blaOXA-1,fosA3,msr(E),mph(E),cat,floR,catB3,aac(6')-Ib-cr,ARR-3,sul1,sul1,sul1,tet(J),tet(A),dfrA10,qacE
Pm78	SAMN40585160	2020	China	Asia	This study	Livestock	9	0	230		aph(4)-Ia,aac(3)-IV,aac(6')-Ib-cr,blaOXA-1,cat,catB3,floR,aac(6')-Ib-cr,ARR-3,sul2,sul1,tet(J),dfrA14,qacE
Pm77	SAMN40585161	2020	China	Asia	This study	Livestock	81	0	485	Col3M	aph(6)-Id,aph(3'')-Ib,aph(3')-Ia,aadA2b,ere(A),cat,floR,qnrD1,sul2,tet(J),tet(C),dfrA32
Pm76	SAMN40585162	2021	China	Asia	This study	Livestock	31	0	509	Col3M,Col3M	aadA2b,aph(4)-Ia,aac(3)-IV,aac(6')-Ib-cr,aph(6)-Id,aph(6)-Id,aph(3'')-Ib,aph(3'')-Ib,aph(3'')-Ib,aph(3'')-Ib,aph(3')-VIa,bleO,aph(3')-Ia,blaCTX-M-65,blaOXA-1,fosA3,ere(A),cat,catB3,floR,aac(6')-Ib-cr,qnrD1,ARR-3,sul1,sul2,tet(J),tet(C),dfrA32,qacE
Pm75	SAMN40585163	2020	China	Asia	This study	Livestock	19	0	218	Col3M	aph(4)-Ia,aac(3)-IV,aac(6')-Ib-cr,aadA5,aph(6)-Id,aph(3'')-Ib,aph(3')-Ia,blaOXA-1,blaTEM-1B,mph(A),cat,floR,catB3,aac(6')-Ib-cr,qnrD1,ARR-3,sul1,sul1,tet(J),dfrA10,dfrA17,dfrA12,qacE,qacE
Pm74	SAMN40585164	2019	China	Asia	This study	Livestock	28	0	423	Col3M	aadA2b,aac(6')-Ib-cr,aph(3')-Ia,blaCTX-M-3,blaTEM-1B,blaOXA-1,fosA3,msr(E),mph(E),cat,floR,catB3,aac(6')-Ib-cr,qnrD1,ARR-3,sul1,tet(J),tet(A),dfrA1,qacE
Pm73	SAMN40585165	2018	China	Asia	This study	Livestock	5	0	212		aadA1,aadA1,aph(4)-Ia,aac(3)-IV,aph(6)-Id,aph(3'')-Ib,aadA2b,aph(3')-Ia,aac(6')-Ib-cr,blaCTX-M-65,fosA3,lnu(F),cat,floR,aac(6')-Ib-cr,sul2,tet(J),tet(C),dfrA1
Pm72	SAMN40585166	2018	China	Asia	This study	Livestock	5	0	212		aadA1,aadA1,aph(4)-Ia,aac(3)-IV,aph(6)-Id,aph(3'')-Ib,aadA2b,aph(3')-Ia,aac(6')-Ib-cr,blaCTX-M-65,fosA3,lnu(F),cat,floR,aac(6')-Ib-cr,sul2,tet(J),tet(C),dfrA1
Pm71	SAMN40585167	2019	China	Asia	This study	Livestock	5	0	212		aadA1,aadA1,aph(4)-Ia,aac(3)-IV,aph(6)-Id,aph(3'')-Ib,aadA2b,aph(3')-Ia,aac(6')-Ib-cr,blaCTX-M-65,fosA3,lnu(F),cat,floR,aac(6')-Ib-cr,sul2,tet(J),tet(C),dfrA1
Pm7	SAMN40585168	2008	China	Asia	This study	Livestock	41	0	542	IncA/C2	aph(6)-Id,aph(6)-Id,aph(3'')-Ib,aph(3')-VIa,aadA1,ant(2'')-Ia,blaOXA-10,blaTEM-1B,mph(A),erm(42),catB8,floR,sul2,sul1,sul1,tet(J),qacE,qacE
Pm6	SAMN40585169	2008	China	Asia	This study	Livestock	10	0	228	Col3M	aadA1,aadA1,aadA2,aph(3')-Ia,lnu(F),msr(E),mph(E),cat,qnrA1,qnrD1,sul1,tet(J),dfrA1,dfrA12,qacE
Pm59	SAMN40585170	2019	China	Asia	This study	Livestock	1	0	135		aadA1,aph(4)-Ia,aac(3)-IV,aac(6')-Ib-cr,aadA2b,aph(6)-Id,aph(3'')-Ib,bleO,aph(3')-Ia,blaCTX-M-65,blaOXA-1,fosA3,ere(A),cat,catB3,floR,aac(6')-Ib-cr,ARR-3,sul1,sul2,tet(J),tet(C),dfrA1,dfrA32,qacE
Pm58	SAMN40585171	2019	China	Asia	This study	Livestock	28	0	423	Col3M	aadA2b,aac(6')-Ib-cr,aph(3')-Ia,blaCTX-M-3,blaTEM-1B,blaOXA-1,fosA3,msr(E),mph(E),cat,floR,catB3,aac(6')-Ib-cr,qnrD1,ARR-3,sul1,tet(J),tet(A),dfrA1,qacE
Pm57	SAMN40585172	2019	China	Asia	This study	Livestock	1	0	135		aadA1,aph(4)-Ia,aac(3)-IV,aadA2b,aac(6')-Ib-cr,aph(6)-Id,aph(3'')-Ib,bleO,aph(3')-Ia,blaCTX-M-65,blaOXA-1,fosA3,ere(A),cat,catB3,floR,aac(6')-Ib-cr,ARR-3,sul1,sul2,tet(J),tet(C),dfrA1,dfrA32,qacE
Pm56	SAMN40585173	2019	China	Asia	This study	Livestock	1	0	135		aadA1,aph(4)-Ia,aac(3)-IV,aac(6')-Ib-cr,aadA2b,aph(6)-Id,aph(3'')-Ib,bleO,aph(3')-Ia,blaCTX-M-65,blaOXA-1,fosA3,ere(A),cat,catB3,floR,aac(6')-Ib-cr,ARR-3,sul1,sul2,tet(J),tet(C),dfrA1,dfrA32,qacE
Pm55	SAMN40585174	2019	China	Asia	This study	Livestock	28	0	423	Col3M	aadA2b,aac(6')-Ib-cr,aph(3')-Ia,blaCTX-M-3,blaTEM-1B,blaOXA-1,fosA3,msr(E),mph(E),cat,floR,catB3,aac(6')-Ib-cr,qnrD1,ARR-3,sul1,tet(J),tet(A),dfrA1,qacE
Pm51	SAMN40585175	2019	China	Asia	This study	Livestock	1	0	135		aadA1,aph(4)-Ia,aac(3)-IV,aadA2b,aph(6)-Id,aph(3'')-Ib,aph(3')-Ia,blaCTX-M-65,fosA3,ere(A),cat,floR,sul2,tet(J),tet(C),dfrA1,dfrA32
Pm50	SAMN40585176	2019	China	Asia	This study	Livestock	1	0	135		aadA1,aph(4)-Ia,aac(3)-IV,aadA2b,aph(6)-Id,aph(3'')-Ib,aph(3')-Ia,blaCTX-M-65,fosA3,ere(A),cat,floR,sul2,tet(J),tet(C),dfrA1,dfrA32
Pm5	SAMN40585177	2008	China	Asia	This study	Livestock	87	0	543	Col3M	aadA2b,aph(6)-Id,aph(3'')-Ib,cat,floR,qnrD1,sul2,tet(J),tet(A),dfrA1
Pm49	SAMN40585178	2019	China	Asia	This study	Livestock	28	0	423	Col3M	aadA2b,aac(6')-Ib-cr,aph(3')-Ia,blaCTX-M-3,blaTEM-1B,blaOXA-1,fosA3,msr(E),mph(E),cat,floR,catB3,aac(6')-Ib-cr,qnrD1,ARR-3,sul1,tet(J),tet(A),dfrA1,qacE
Pm48	SAMN40585179	2018	China	Asia	This study	Livestock	3	1	210		aadA2b,aph(6)-Id,aph(3'')-Ib,aac(6')-Ib-cr,bleO,aph(3')-Ia,aadA1,aadA1,blaCARB-2,blaCMY-2,blaOXA-1,blaCTX-M-3,blaTEM-1B,fosA3,msr(E),mph(E),cat,cmlA1,catA1,floR,catB3,aac(6')-Ib-cr,ARR-3,sul2,sul1,tet(J),tet(A),dfrA16,dfrA1,qacE
Pm47	SAMN40585180	2018	China	Asia	This study	Livestock	19	0	218		aadA5,aac(3)-IId,aac(6')-Ib3,aph(3')-Ia,blaCTX-M-14,blaTEM-1B,mph(A),cat,catA1,floR,aac(6')-Ib-cr,sul1,sul2,tet(J),tet(A),tet(D),dfrA17,qacE
Pm46	SAMN40585181	2018	China	Asia	This study	Livestock	18	0	208		blaCMY-2,cat,sul1,tet(A),tet(J),dfrA5,qacE
Pm45	SAMN40585182	2019	China	Asia	This study	Livestock	21	0	204		aac(3)-IId,ant(2'')-Ia,blaTEM-1B,blaVEB-5,blaVEB-4,blaVEB-1,erm(42),floR,sul1,tet(J),dfrA1,qacE
Pm44	SAMN40585080	2021	China	Asia	This study	Livestock	9	0	230	Col3M	aph(4)-Ia,aac(3)-IV,aadA1,aadA1,aadA2,aac(6')-Ib-cr,aph(3')-Ia,blaDHA-1,msr(E),mph(E),lnu(F),cat,floR,qnrA1,aac(6')-Ib-cr,ARR-3,sul2,sul1,tet(J),dfrA14,dfrA1,dfrA12
Pm43	SAMN40585081	2021	China	Asia	This study	Livestock	2	0	185		aadA1,aph(4)-Ia,aac(3)-IV,aac(6')-Ib-cr,aadA2b,aph(6)-Id,aph(3'')-Ib,bleO,aph(3')-Ia,blaOXA-1,blaCTX-M-65,fosA3,ere(A),cat,catB3,floR,aac(6')-Ib-cr,ARR-3,sul1,sul2,tet(J),tet(C),dfrA1,dfrA32,qacE
Pm42	SAMN40585082	2021	China	Asia	This study	Livestock	9	0	230	Col3M	aph(4)-Ia,aac(3)-IV,aadA1,aadA1,aadA2,aac(6')-Ib-cr,aph(3')-Ia,blaDHA-1,msr(E),mph(E),lnu(F),cat,floR,qnrA1,aac(6')-Ib-cr,ARR-3,sul2,sul1,tet(J),dfrA14,dfrA1,dfrA12
Pm41	SAMN40585083	2021	China	Asia	This study	Livestock	3	0	336		aadA1,aadA1,aph(4)-Ia,aac(3)-IV,aadA2,aac(6')-Ib-cr,blaDHA-1,lnu(F),msr(E),mph(E),cat,floR,qnrA1,aac(6')-Ib-cr,ARR-3,sul2,sul1,tet(J),dfrA1,dfrA12
Pm40	SAMN40585084	2021	China	Asia	This study	Livestock	19	0	218	IncQ1	aadA1,aadA1,aadA2,aph(4)-Ia,aac(3)-IV,aac(6')-Ib-cr,aph(3')-Ia,blaNDM-1,blaOXA-1,lnu(F),lnu(F),cat,catB3,floR,aac(6')-Ib-cr,ARR-3,sul2,sul1,tet(J),tet(B),dfrA1,qacE
Pm4	SAMN40585183	2013	China	Asia	This study	Livestock	9	0	331	Col3M	aadA2,aph(6)-Id,aph(3'')-Ib,aac(3)-IId,aac(6')-Ib-cr,blaTEM-1B,blaCTX-M-14,fosA3,cat,floR,catB3,qnrD1,aac(6')-Ib-cr,ARR-3,sul2,sul1,tet(J),tet(A),dfrA12,qacE
Pm39	SAMN40585085	2021	China	Asia	This study	Livestock	3	0	322	Col3M	aadA1,aadA1,aph(4)-Ia,aac(3)-IV,aadA2,aac(6')-Ib-cr,aph(3')-Ia,blaDHA-1,lnu(F),msr(E),mph(E),cfr,cfr,cat,cfr,floR,aac(6')-Ib-cr,qnrA1,ARR-3,sul2,sul1,tet(J),dfrA1,dfrA12
Pm38	SAMN40585086	2021	China	Asia	This study	Livestock	6	0	178	Col3M	aph(4)-Ia,aac(3)-IV,aac(6')-Ib-cr,aadA2b,aph(6)-Id,aph(6)-Id,aph(3'')-Ib,aph(3'')-Ib,aph(3'')-Ib,aph(3'')-Ib,aph(3')-VIa,aph(3')-Ia,blaCTX-M-65,blaOXA-1,fosA3,ere(A),erm(42),cat,catB3,floR,aac(6')-Ib-cr,qnrD1,ARR-3,sul1,sul2,tet(J),tet(C),dfrA32,qacE
Pm37	SAMN40585184	2021	China	Asia	This study	Livestock	151	0	510	Col3M,Col3M	aadA1,aadA1,aac(6')-Ib-cr,aph(3')-Ia,lnu(F),msr(E),mph(E),cat,qnrA1,aac(6')-Ib-cr,qnrD1,ARR-3,sul1,tet(J),dfrA1,qacE
Pm36	SAMN40585185	2021	China	Asia	This study	Livestock	2	0	185		aadA1,aph(4)-Ia,aac(3)-IV,aac(6')-Ib-cr,aadA2b,aph(6)-Id,aph(3'')-Ib,bleO,aph(3')-Ia,blaOXA-1,blaCTX-M-65,fosA3,ere(A),cat,catB3,floR,aac(6')-Ib-cr,ARR-3,sul1,sul2,tet(J),tet(C),dfrA1,dfrA32,qacE
Pm35	SAMN40585186	2021	China	Asia	This study	Livestock	6	0	511		aph(6)-Id,aph(3'')-Ib,cat,floR,sul2,tet(J),dfrA15
Pm34	SAMN40585187	2021	China	Asia	This study	Livestock	18	0	512		aadA2,blaNDM-1,cat,ARR-3,sul1,sul1,tet(J),dfrA12,qacE,qacE
Pm33	SAMN40585188	2021	China	Asia	This study	Livestock	85	0	107	Col3M	cat,qnrD1,tet(J)
Pm32	SAMN40585189	2021	China	Asia	This study	Livestock	1	0	207	Col3M	aph(4)-Ia,aadA2b,aac(3)-IV,aac(6')-Ib-cr,aadA1,blaOXA-1,cat,cmlA1,floR,catB3,aac(6')-Ib-cr,qnrD1,ARR-3,sul2,sul1,sul3,tet(J),dfrA1,qacE
Pm31	SAMN40585190	2021	China	Asia	This study	Livestock	2	0	185		aadA1,blaCMY-2,cat,tet(J),dfrA1
Pm30	SAMN40585191	2021	China	Asia	This study	Livestock	152	0	405		aph(4)-Ia,aac(3)-IV,aadA2b,aph(6)-Id,aph(3'')-Ib,aph(3')-Ia,blaCTX-M-65,fosA3,ere(A),cat,floR,sul2,tet(J),tet(C),dfrA32
Pm3	SAMN40585192	2013	China	Asia	This study	Livestock	1	0	135	IncA/C2	aadA1,aph(4)-Ia,aac(3)-IV,aph(6)-Id,aph(3'')-Ib,aac(6')-Ib-cr,aadA5,blaCMY-2,blaOXA-1,blaTEM-1B,cat,catB3,aac(6')-Ib-cr,ARR-3,sul1,sul2,tet(J),tet(A),dfrA1,dfrA17,dfrA12,qacE
Pm29	SAMN40585193	2021	China	Asia	This study	Livestock	6	0	117		aph(4)-Ia,aac(3)-IV,aadA2b,aac(6')-Ib-cr,aph(6)-Id,aph(3'')-Ib,bleO,aph(3')-Ia,blaCTX-M-65,blaOXA-1,fosA3,ere(A),cat,catB3,floR,aac(6')-Ib-cr,ARR-3,sul1,sul2,tet(J),tet(C),dfrA32,dfrA1,qacE
Pm28	SAMN40585194	2021	China	Asia	This study	Livestock	2	0	185		aadA1,aph(4)-Ia,aac(3)-IV,aac(6')-Ib-cr,aadA2b,aph(6)-Id,aph(3'')-Ib,aph(3')-Ia,blaOXA-1,blaCTX-M-65,fosA3,ere(A),cat,catB3,floR,aac(6')-Ib-cr,ARR-3,sul1,sul2,tet(J),tet(C),dfrA1,dfrA32,qacE
Pm27	SAMN40585195	2021	China	Asia	This study	Livestock	6	0	178	Col3M	aph(4)-Ia,aac(3)-IV,aac(6')-Ib-cr,aadA2b,bleO,aph(3')-Ia,blaCTX-M-65,blaOXA-1,fosA3,ere(A),cat,floR,catB3,aac(6')-Ib-cr,qnrD1,ARR-3,sul2,sul1,tet(J),tet(C),dfrA32,qacE
Pm26	SAMN40585196	2021	China	Asia	This study	Livestock	18	0	208		cat,sul1,tet(A),tet(J),dfrA5,qacE
Pm25	SAMN40585087	2018	China	Asia	This study	Livestock	10	0	228	Col3M	aadA1,aadA1,aac(6')-Ib-cr,aph(3')-Ia,blaDHA-1,lnu(F),msr(E),mph(E),cat,qnrA1,aac(6')-Ib-cr,qnrD1,ARR-3,sul1,tet(J),dfrA1
Pm24	SAMN40585197	2018	China	Asia	This study	Livestock	7	0	526		aph(6)-Id,aph(6)-Id,aph(3'')-Ib,aph(3'')-Ib,aph(3'')-Ib,aph(3'')-Ib,aph(3')-VIa,aadA2b,bleO,blaCTX-M-65,fosA3,erm(42),ere(A),cat,floR,sul2,tet(J),tet(C),dfrA32
Pm23	SAMN40585088	2018	China	Asia	This study	Livestock	1	0	207	Col3M	aadA2b,aph(4)-Ia,aac(3)-IV,aac(6')-Ib-cr,aph(6)-Id,aph(3'')-Ib,aadA1,blaOXA-1,blaCTX-M-65,fosA3,cat,cmlA1,catB3,floR,aac(6')-Ib-cr,qnrD1,ARR-3,sul1,sul3,sul2,tet(J),dfrA1,qacE
Pm22	SAMN40585089	2018	China	Asia	This study	Livestock	1	0	207	Col3M	aadA2b,aph(6)-Id,aph(3'')-Ib,aph(3'')-Ib,aph(3'')-Ib,aph(3'')-Ib,aph(4)-Ia,aac(3)-IV,aac(6')-Ib-cr,aadA1,blaOXA-1,blaCTX-M-65,fosA3,cat,cmlA1,floR,catB3,aac(6')-Ib-cr,qnrD1,ARR-3,sul1,sul3,sul2,tet(J),tet(A),dfrA1,qacE
Pm21	SAMN40585090	2018	China	Asia	This study	Livestock	1	0	207		aadA2b,aph(6)-Id,aph(3'')-Ib,aph(3'')-Ib,aph(3'')-Ib,aph(3'')-Ib,aph(4)-Ia,aac(3)-IV,aac(6')-Ib-cr,aadA1,blaOXA-1,blaCTX-M-65,fosA3,cat,cmlA1,floR,catB3,aac(6')-Ib-cr,ARR-3,sul1,sul3,sul2,tet(J),tet(A),dfrA1,qacE
Pm20	SAMN40585198	2018	China	Asia	This study	Livestock	1	0	207	Col3M	aph(4)-Ia,aadA2b,aac(3)-IV,aac(6')-Ib-cr,aadA1,blaOXA-1,blaCTX-M-65,fosA3,cat,cmlA1,floR,catB3,aac(6')-Ib-cr,qnrD1,ARR-3,sul2,sul1,sul3,tet(J),dfrA1,qacE
Pm2	SAMN40585199	2013	China	Asia	This study	Livestock	1	0	540	IncA/C2	aph(6)-Id,aph(3'')-Ib,aac(6')-Il,blaCMY-2,cat,floR,sul1,sul2,tet(J),tet(A),dfrA1,qacE
Pm19	SAMN40585200	2018	China	Asia	This study	Livestock	1	0	207	Col3M	aph(4)-Ia,aadA2b,aac(3)-IV,aac(6')-Ib-cr,aadA1,blaOXA-1,blaCTX-M-65,fosA3,cat,cmlA1,floR,catB3,aac(6')-Ib-cr,qnrD1,ARR-3,sul2,sul1,sul3,tet(J),dfrA1,qacE
Pm18	SAMN40585201	2018	China	Asia	This study	Livestock	1	0	207	Col3M	aph(4)-Ia,aadA2b,aac(3)-IV,aac(6')-Ib-cr,aadA1,blaOXA-1,blaCTX-M-65,fosA3,cat,cmlA1,floR,catB3,aac(6')-Ib-cr,qnrD1,ARR-3,sul2,sul1,sul3,tet(J),dfrA1,qacE
Pm17	SAMN40585091	2019	China	Asia	This study	Livestock	1	1	135		aadA1,aph(4)-Ia,aac(3)-IV,aadA2b,aac(6')-Ib-cr,aph(6)-Id,aph(3'')-Ib,aadA5,bleO,aph(3')-Ia,blaCTX-M-65,blaOXA-1,blaTEM-1B,fosA3,ere(A),cat,catB3,floR,catA1,aac(6')-Ib-cr,ARR-3,sul1,sul2,tet(J),tet(C),dfrA1,dfrA32,dfrA17,qacE
Pm16	SAMN40585092	2019	China	Asia	This study	Livestock	1	0	207	Col3M	aadA2b,aph(4)-Ia,aac(3)-IV,aac(6')-Ib-cr,aph(6)-Id,aph(3'')-Ib,aadA1,blaOXA-1,blaCTX-M-65,fosA3,cat,cmlA1,catB3,floR,aac(6')-Ib-cr,qnrD1,ARR-3,sul1,sul3,sul2,tet(J),dfrA1,qacE
Pm15	SAMN40585093	2019	China	Asia	This study	Livestock	46	0	154	Col3M,Col3M,IncA/C2	armA,aph(6)-Id,aph(3'')-Ib,aph(4)-Ia,aph(3')-Ia,aac(6')-Il,aadA22,aadA1,blaCMY-2,blaNDM-1,blaCTX-M-65,fosA3,msr(E),mph(E),lnu(F),lnu(F),qnrD1,sul1,sul2,tet(J),tet(A),dfrA1,qacE
Pm14	SAMN40585094	2019	China	Asia	This study	Livestock	1	1	135		aadA1,aph(4)-Ia,aac(3)-IV,aadA2b,aac(6')-Ib-cr,aph(6)-Id,aph(3'')-Ib,aadA5,bleO,aph(3')-Ia,blaCTX-M-65,blaOXA-1,blaTEM-1B,fosA3,ere(A),cat,catB3,floR,catA1,aac(6')-Ib-cr,ARR-3,sul1,sul2,tet(J),tet(C),dfrA1,dfrA32,dfrA17,qacE
Pm13	SAMN40585095	2019	China	Asia	This study	Livestock	1	0	207	Col3M	aadA2b,aph(4)-Ia,aac(3)-IV,aac(6')-Ib-cr,aph(6)-Id,aph(3'')-Ib,aadA1,blaOXA-1,blaCTX-M-65,fosA3,cat,cmlA1,catB3,floR,aac(6')-Ib-cr,qnrD1,ARR-3,sul1,sul3,sul2,tet(J),dfrA1,qacE
Pm1267	SAMN40585096	2018	China	Asia	This study	Livestock	5	0	212		aadA1,aadA1,aph(4)-Ia,aac(3)-IV,aph(6)-Id,aph(3'')-Ib,aadA2b,aph(3')-Ia,aac(6')-Ib-cr,blaCTX-M-65,fosA3,lnu(F),cat,floR,aac(6')-Ib-cr,sul2,tet(J),tet(C),dfrA1
Pm1266	SAMN40585202	2019	China	Asia	This study	Livestock	28	0	423	Col3M	aadA2b,aac(6')-Ib-cr,aph(3')-Ia,blaCTX-M-3,blaTEM-1B,blaOXA-1,fosA3,msr(E),mph(E),cat,floR,catB3,aac(6')-Ib-cr,qnrD1,ARR-3,sul1,tet(J),tet(A),dfrA1,qacE
Pm1265	SAMN40585203	2018	China	Asia	This study	Livestock	1	1	135		aadA1,aac(3)-IId,aph(6)-Id,aph(3'')-Ib,aph(4)-Ia,aac(3)-IV,aadA5,aac(6')-Ib-cr,aph(3')-Ia,blaCTX-M-65,blaOXA-1,blaTEM-1B,fosA3,cat,catA1,floR,catB3,aac(6')-Ib-cr,ARR-3,sul1,sul2,sul2,sul2,tet(J),dfrA1,dfrA17,qacE
Pm1264	SAMN40585204	2018	China	Asia	This study	Livestock	1	0	207	Col3M	aph(4)-Ia,aadA2b,aac(3)-IV,aac(6')-Ib-cr,aadA1,blaOXA-1,blaCTX-M-65,fosA3,cat,cmlA1,floR,catB3,aac(6')-Ib-cr,qnrD1,ARR-3,sul2,sul1,sul3,tet(J),dfrA1,qacE
Pm1263	SAMN40585205	2018	China	Asia	This study	Livestock	6	0	178		aph(6)-Id,aph(3'')-Ib,blaCMY-2,floR,cat,sul2,sul2,tet(J)
Pm1262	SAMN40585206	2018	China	Asia	This study	Livestock	1	0	207	Col3M	aph(4)-Ia,aadA2b,aac(3)-IV,aac(6')-Ib-cr,aadA1,blaOXA-1,cat,cmlA1,floR,catB3,aac(6')-Ib-cr,qnrD1,ARR-3,sul2,sul1,sul3,tet(J),dfrA1,qacE
Pm1261	SAMN40585207	2019	China	Asia	This study	Livestock	28	0	423	Col3M	aadA2b,aac(6')-Ib-cr,aph(3')-Ia,blaCTX-M-3,blaTEM-1B,blaOXA-1,fosA3,msr(E),mph(E),cat,floR,catB3,aac(6')-Ib-cr,qnrD1,ARR-3,sul1,tet(J),tet(A),dfrA1,qacE
Pm1260	SAMN40585208	2019	China	Asia	This study	Livestock	28	0	423	Col3M	aadA2b,aac(6')-Ib-cr,aph(3')-Ia,blaCTX-M-3,blaTEM-1B,blaOXA-1,fosA3,msr(E),mph(E),cat,floR,catB3,aac(6')-Ib-cr,qnrD1,ARR-3,sul1,tet(J),tet(A),dfrA1,qacE
Pm1259	SAMN40585097	2018	China	Asia	This study	Livestock	6	0	178		aph(4)-Ia,aadA2b,aac(3)-IV,aac(6')-Ib-cr,aph(3')-Ia,aadA1,aadA1,blaCMY-2,blaOXA-1,lnu(F),cat,cmlA1,floR,catB3,aac(6')-Ib-cr,ARR-3,sul2,sul3,sul1,tet(J),dfrA1,qacE
Pm1258	SAMN40585209	2019	China	Asia	This study	Livestock	7	0	327		aph(6)-Id,aph(6)-Id,aph(3'')-Ib,aph(3'')-Ib,aph(3'')-Ib,aph(3'')-Ib,aph(3')-VIa,cat,sul1,sul2,tet(J),dfrA1,qacE
Pm1257	SAMN40585210	2019	China	Asia	This study	Livestock	7	0	188		aph(4)-Ia,aac(3)-IV,aac(6')-Ib-cr,aadA2b,aph(3')-Ia,blaCTX-M-65,blaOXA-1,fosA3,ere(A),cat,floR,catB3,aac(6')-Ib-cr,ARR-3,sul2,sul1,tet(J),tet(C),dfrA32,qacE
Pm1256	SAMN40585211	2019	China	Asia	This study	Livestock	7	0	188		aph(4)-Ia,aac(3)-IV,aac(6')-Ib-cr,aadA2b,aph(3')-Ia,blaCTX-M-65,blaOXA-1,fosA3,ere(A),cat,floR,catB3,aac(6')-Ib-cr,ARR-3,sul2,sul1,tet(J),tet(C),dfrA32,qacE
Pm1254	SAMN40585212	2018	China	Asia	This study	Livestock	7	1	327		aac(3)-IId,aph(6)-Id,aph(3'')-Ib,aph(3')-Ia,blaCTX-M-14,blaTEM-1B,cat,catA1,sul2,tet(J),dfrA1,qacE
Pm1253	SAMN40585213	2018	China	Asia	This study	Livestock	3	0	170	Col3M	cat,tet(J)
Pm1252	SAMN40585214	2019	China	Asia	This study	Livestock	5	0	212		aadA1,aadA1,aph(4)-Ia,aac(3)-IV,aph(6)-Id,aph(3'')-Ib,aadA2b,aph(3')-Ia,aac(6')-Ib-cr,blaCTX-M-65,fosA3,lnu(F),cat,floR,aac(6')-Ib-cr,sul2,tet(J),tet(C),dfrA1
Pm1251	SAMN40585215	2019	China	Asia	This study	Livestock	5	0	212		aadA1,aadA1,aph(4)-Ia,aac(3)-IV,aph(6)-Id,aph(3'')-Ib,aadA2b,aph(3')-Ia,aac(6')-Ib-cr,blaCTX-M-65,fosA3,lnu(F),cat,floR,aac(6')-Ib-cr,sul2,tet(J),tet(C),dfrA1
Pm1250	SAMN40585216	2018	China	Asia	This study	Livestock	2	0	185		aadA1,aph(4)-Ia,aac(3)-IV,aac(6')-Ib-cr,aadA2b,aph(6)-Id,aph(3'')-Ib,aph(3')-Ia,blaOXA-1,blaCTX-M-65,fosA3,ere(A),cat,catB3,floR,aac(6')-Ib-cr,ARR-3,sul1,sul2,tet(J),tet(C),dfrA1,dfrA32,qacE
Pm121	SAMN40585217	2021	China	Asia	This study	Livestock	19	0	218	Col3M,Col3M	aph(4)-Ia,aac(3)-IV,aac(6')-Ib-cr,aadA5,aph(3')-Ia,blaOXA-1,blaCARB-2,cat,floR,catB3,aac(6')-Ib-cr,qnrD1,ARR-3,sul2,tet(J),dfrA17,dfrA12,qacE
Pm120	SAMN40585218	2021	China	Asia	This study	Livestock	19	0	218	Col3M,Col3M	aph(4)-Ia,aac(3)-IV,aac(6')-Ib-cr,aadA5,aph(3')-Ia,blaOXA-1,blaCARB-2,cat,floR,catB3,aac(6')-Ib-cr,qnrD1,ARR-3,sul2,tet(J),dfrA12,dfrA17,qacE
Pm12	SAMN40585098	2019	China	Asia	This study	Livestock	1	1	135		aadA1,aac(3)-IId,aph(6)-Id,aph(3'')-Ib,aph(4)-Ia,aac(3)-IV,aadA5,aac(6')-Ib-cr,blaCTX-M-65,blaOXA-1,blaTEM-1B,fosA3,cat,catA1,floR,catB3,aac(6')-Ib-cr,ARR-3,sul1,sul2,sul2,sul2,tet(J),dfrA1,dfrA17,qacE
Pm119	SAMN40585219	2021	China	Asia	This study	Livestock	31	0	509		aadA2b,aph(4)-Ia,aac(3)-IV,aac(6')-Ib-cr,aph(6)-Id,aph(6)-Id,aph(3'')-Ib,aph(3'')-Ib,aph(3'')-Ib,aph(3'')-Ib,aph(3')-VIa,bleO,aph(3')-Ia,blaCTX-M-65,blaOXA-1,fosA3,ere(A),cat,catB3,floR,aac(6')-Ib-cr,ARR-3,sul1,sul2,tet(J),tet(C),dfrA32,qacE
Pm118	SAMN40585220	2021	China	Asia	This study	Livestock	31	0	509		aadA2b,aph(4)-Ia,aac(3)-IV,aac(6')-Ib-cr,aph(6)-Id,aph(6)-Id,aph(3'')-Ib,aph(3'')-Ib,aph(3'')-Ib,aph(3'')-Ib,aph(3')-VIa,bleO,aph(3')-Ia,blaCTX-M-65,blaOXA-1,fosA3,ere(A),cat,catB3,floR,aac(6')-Ib-cr,ARR-3,sul1,sul2,tet(J),tet(C),dfrA32,qacE
Pm117	SAMN40585221	2021	China	Asia	This study	Livestock	2	0	185		aadA1,aph(4)-Ia,aac(3)-IV,aac(6')-Ib-cr,aadA2b,aph(6)-Id,aph(3'')-Ib,bleO,aph(3')-Ia,blaOXA-1,blaCTX-M-65,fosA3,ere(A),cat,catB3,floR,aac(6')-Ib-cr,ARR-3,sul1,sul2,tet(J),tet(C),dfrA1,dfrA32,qacE
Pm116	SAMN40585222	2021	China	Asia	This study	Livestock	1	1	135	Col3M	aadA1,aac(6')-Ib-cr,aph(4)-Ia,aac(3)-IV,aph(3')-Ia,blaOXA-1,blaCTX-M-65,blaTEM-1B,fosA3,cat,catA1,catB3,floR,aac(6')-Ib-cr,qnrD1,ARR-3,sul1,sul2,tet(J),dfrA1,qacE
Pm115	SAMN40585223	2021	China	Asia	This study	Livestock	25	0	176	Col3M	aph(4)-Ia,aac(3)-IV,aadA2,aph(3')-Ia,aadA1,aadA1,blaDHA-1,lnu(F),msr(E),mph(E),cat,floR,qnrD1,sul2,sul1,sul1,tet(J),dfrA12,dfrA1,qacE
Pm114	SAMN40585224	2020	China	Asia	This study	Livestock	1	0	135		aadA1,aph(4)-Ia,aac(3)-IV,aac(6')-Ib-cr,aadA2b,aph(6)-Id,aph(3'')-Ib,blaCTX-M-65,blaOXA-1,ere(A),cat,catB3,floR,aac(6')-Ib-cr,ARR-3,sul1,sul2,tet(J),tet(C),dfrA1,dfrA32,qacE
Pm113	SAMN40585225	2021	China	Asia	This study	Livestock	153	0	515	Col3M,Col3M	aph(6)-Id,aph(6)-Id,aph(3'')-Ib,aph(3'')-Ib,aph(3'')-Ib,aph(3'')-Ib,cat,floR,qnrD1,sul2,tet(J),tet(A)
Pm112	SAMN40585226	2021	China	Asia	This study	Livestock	26	0	268	Col3M,Col3M	aadA1,aadA1,aac(6')-Ib-cr,aph(4)-Ia,aac(3)-IV,aph(3')-Ia,blaDHA-1,lnu(F),msr(E),mph(E),cat,floR,aac(6')-Ib-cr,qnrD1,ARR-3,sul2,sul1,sul1,tet(J),dfrA1,qacE
Pm111	SAMN40585227	2021	China	Asia	This study	Livestock	26	0	268	Col3M,Col3M	aadA1,aadA1,aac(6')-Ib-cr,aph(4)-Ia,aac(3)-IV,aph(3')-Ia,blaDHA-1,lnu(F),msr(E),mph(E),cat,floR,aac(6')-Ib-cr,qnrD1,ARR-3,sul2,sul1,sul1,tet(J),dfrA1,qacE
Pm1107	SAMN40585228	2019	China	Asia	This study	Livestock	9	0	190		aph(4)-Ia,aac(3)-IV,bleO,aadA2,blaDHA-1,blaCARB-2,lnu(F),cat,floR,sul2,sul1,sul1,tet(B),dfrA12,qacE
Pm1106	SAMN40585229	2019	China	Asia	This study	Livestock	45	0	328		aph(6)-Id,aph(6)-Id,aph(3'')-Ib,aph(3'')-Ib,aph(3'')-Ib,aph(3'')-Ib,cat,floR,sul2,tet(J),tet(A)
Pm1105	SAMN40585230	2019	China	Asia	This study	Livestock	1	0	135		aadA1,aph(4)-Ia,aac(3)-IV,aadA2b,aac(6')-Ib-cr,aph(6)-Id,aph(3'')-Ib,bleO,aph(3')-Ia,ant(2'')-Ia,blaCTX-M-65,blaOXA-1,ere(A),cat,catB3,floR,aac(6')-Ib-cr,ARR-3,sul1,sul2,tet(J),tet(C),dfrA1,dfrA32,qacE
Pm1104	SAMN40585231	2019	China	Asia	This study	Livestock	21	0	204		aph(4)-Ia,aac(3)-IV,aadA2b,aac(6')-Ib-cr,bleO,aph(3')-Ia,blaCTX-M-65,blaOXA-1,fosA3,ere(A),floR,catB3,aac(6')-Ib-cr,ARR-3,sul2,sul1,tet(J),tet(C),dfrA32,qacE
Pm1103	SAMN40585232	2019	China	Asia	This study	Livestock	158	0	521		cat,tet(J)
Pm1102	SAMN40585233	2019	China	Asia	This study	Livestock	1	1	522	Col(BS512)	aac(6')-Ib-cr,aph(4)-Ia,aac(3)-IV,aadA2b,aph(3')-Ia,aadA1,blaOXA-1,blaTEM-1B,cat,catA1,catB3,cmlA1,floR,aac(6')-Ib-cr,ARR-3,sul1,sul2,sul3,tet(J),dfrA1,qacE
Pm1101	SAMN40585234	2019	China	Asia	This study	Livestock	19	0	523		aph(4)-Ia,aac(3)-IV,aadA5,aac(6')-Ib-cr,blaCMY-2,blaOXA-1,cat,floR,catB3,aac(6')-Ib-cr,ARR-3,sul2,sul1,tet(J),dfrA17,qacE
Pm1100	SAMN40585235	2018	China	Asia	This study	Livestock	1	1	135	rep18a,rep14b	aadA1,aph(4)-Ia,aac(3)-IV,aac(3)-IId,aadA5,aac(6')-Ib-cr,aph(6)-Id,aph(3'')-Ib,aph(3')-Ia,blaCMY-2,blaCTX-M-65,blaOXA-1,blaTEM-1B,fosA3,cat,catA1,catB3,aac(6')-Ib-cr,ARR-3,tet(J),dfrA1,dfrA17,qacE
Pm110	SAMN40585236	2021	China	Asia	This study	Livestock	31	0	300	Col3M,Col3M	cat,qnrD1,tet(J)
Pm11	SAMN40585099	2019	China	Asia	This study	Livestock	1	0	207	Col3M	aph(4)-Ia,aadA2b,aac(3)-IV,aac(6')-Ib-cr,aadA1,blaOXA-1,blaCTX-M-65,fosA3,cat,cmlA1,floR,catB3,aac(6')-Ib-cr,qnrD1,ARR-3,sul2,sul1,sul3,tet(J),dfrA1,qacE
Pm1099	SAMN40585237	2018	China	Asia	This study	Livestock	1	1	135		aph(4)-Ia,aadA2b,aac(3)-IV,aac(6')-Ib-cr,aadA1,blaOXA-1,blaCMY-2,cat,cmlA1,floR,catB3,aac(6')-Ib-cr,ARR-3,sul2,sul1,sul3,tet(J),dfrA1,qacE
Pm1098	SAMN40585238	2018	China	Asia	This study	Livestock	51	1	168		aph(6)-Id,aph(3'')-Ib,aph(3')-Ia,blaTEM-1B,cat,catA1,sul1,sul2,tet(J),dfrA7,qacE
Pm1097	SAMN40585239	2018	China	Asia	This study	Livestock	59	0	508	Col3M	aph(4)-Ia,aac(3)-IV,aac(6')-Ib-cr,aadA2b,aph(6)-Id,aph(6)-Id,aph(3'')-Ib,aph(3'')-Ib,aph(3'')-Ib,aph(3'')-Ib,aph(3')-VIa,aph(3')-Ia,blaCTX-M-65,blaOXA-1,fosA3,ere(A),cat,catB3,floR,aac(6')-Ib-cr,qnrD1,ARR-3,sul1,sul2,tet(J),tet(C),dfrA32,qacE
Pm1096	SAMN40585240	2018	China	Asia	This study	Livestock	59	0	508	Col3M	aph(4)-Ia,aac(3)-IV,aac(6')-Ib-cr,aadA2b,aph(6)-Id,aph(6)-Id,aph(3'')-Ib,aph(3'')-Ib,aph(3'')-Ib,aph(3'')-Ib,aph(3')-VIa,aph(3')-Ia,blaCTX-M-65,blaOXA-1,fosA3,ere(A),cat,catB3,floR,aac(6')-Ib-cr,qnrD1,ARR-3,sul1,sul2,tet(J),tet(C),dfrA32,qacE
Pm1095	SAMN40585241	2018	China	Asia	This study	Livestock	1	0	135		aadA1,ant(2'')-Ia,aph(6)-Id,aph(3'')-Ib,cat,sul1,sul2,tet(J),dfrA1,qacE
Pm1094	SAMN40585242	2018	China	Asia	This study	Livestock	1	0	135		aadA1,ant(2'')-Ia,aph(6)-Id,aph(3'')-Ib,cat,sul1,sul2,tet(J),dfrA1,qacE
Pm1093	SAMN40585243	2018	China	Asia	This study	Livestock	2	0	185		aadA1,aph(4)-Ia,aac(3)-IV,aac(6')-Ib-cr,aadA2b,aph(6)-Id,aph(3'')-Ib,bleO,aph(3')-Ia,blaOXA-1,blaCTX-M-65,fosA3,ere(A),cat,catB3,floR,aac(6')-Ib-cr,ARR-3,sul1,sul2,tet(J),tet(C),dfrA1,dfrA32,qacE
Pm1092	SAMN40585244	2018	China	Asia	This study	Livestock	1	0	135		aadA1,aph(4)-Ia,aac(3)-IV,aac(6')-Ib-cr,aph(6)-Id,aph(3'')-Ib,aph(3')-Ia,blaCTX-M-65,blaOXA-1,fosA3,cat,catB3,floR,aac(6')-Ib-cr,ARR-3,sul1,sul2,tet(J),tet(C),dfrA1,qacE
Pm1091	SAMN40585245	2018	China	Asia	This study	Livestock	161	0	529	Col3M	cat,qnrD1,tet(J)
Pm1090	SAMN40585100	2017	China	Asia	This study	Livestock	9	0	536		cat,tet(J)
Pm109	SAMN40585246	2021	China	Asia	This study	Livestock	21	0	204	Col3M	aadA2b,floR,qnrD1,tet(J),tet(G),dfrA1,qacE
Pm1089	SAMN40585101	2017	China	Asia	This study	Livestock	173	0	537		aph(6)-Id,aph(3'')-Ib,aph(3')-Ia,aadA2b,ere(A),floR,cat,sul2,tet(J),tet(C),dfrA32
Pm1088	SAMN40585102	2017	China	Asia	This study	Livestock	25	0	269	Col3M,Col3M	aadA1,aph(4)-Ia,aac(3)-IV,aac(6')-Ib-cr,aph(6)-Id,aph(3'')-Ib,blaOXA-1,blaTEM-1B,cat,catB3,floR,catA1,aac(6')-Ib-cr,qnrD1,ARR-3,sul1,tet(J),dfrA1,qacE
Pm1087	SAMN40585103	2017	China	Asia	This study	Livestock	36	0	325		aph(4)-Ia,aac(3)-IV,aac(6')-Ib-cr,bleO,aph(3')-Ia,aadA2b,blaCTX-M-65,blaOXA-1,fosA3,ere(A),cat,floR,catB3,aac(6')-Ib-cr,ARR-3,sul2,tet(J),tet(C),dfrA32,qacE
Pm1086	SAMN40585104	2017	China	Asia	This study	Livestock	3	0	320	Col3M	aadA2,bleO,aph(4)-Ia,aac(3)-IV,aph(3')-Ia,cat,floR,qnrD1,sul2,tet(J),dfrA12
Pm1085	SAMN40584967	2017	China	Asia	This study	Livestock	85	0	107	Col3M	cat,qnrD1,tet(J)
Pm1084	SAMN40585247	2017	China	Asia	This study	Livestock	26	0	268	Col3M,Col3M	aadA1,aadA1,aadA2,aph(4)-Ia,aac(3)-IV,aph(3')-Ia,blaDHA-1,lnu(F),msr(E),mph(E),cat,floR,qnrD3,sul1,sul1,sul2,tet(J),dfrA1,dfrA12,qacE
Pm1083	SAMN40585248	2017	China	Asia	This study	Livestock	2	0	185		aadA1,aph(6)-Id,aph(3'')-Ib,aadA2b,aph(3')-Ia,blaCTX-M-65,fosA3,ere(A),cat,floR,sul2,tet(J),tet(C),dfrA1,dfrA32
Pm1082	SAMN40585249	2017	China	Asia	This study	Livestock	1	0	135		aadA1,aph(4)-Ia,aac(3)-IV,aac(6')-Ib-cr,aadA2b,aph(6)-Id,aph(3'')-Ib,blaCTX-M-65,blaOXA-1,ere(A),cat,catB3,floR,aac(6')-Ib-cr,ARR-3,sul1,sul2,tet(J),tet(C),dfrA1,dfrA32,qacE
Pm1081	SAMN40584968	2017	China	Asia	This study	Livestock	20	0	157		cat,tet(J)
Pm1080	SAMN40584969	2017	China	Asia	This study	Livestock	9	0	536		cat,tet(J)
Pm108	SAMN40585250	2020	China	Asia	This study	Livestock	84	0	324	Col3M,Col3M	cat,qnrD1,tet(J)
Pm1079	SAMN40584970	2017	China	Asia	This study	Livestock	174	0	539		cat,tet(J)
Pm1078	SAMN40584971	2018	China	Asia	This study	Human	60	0	676		cat,tet(J)
Pm1077	SAMN40584972	2018	China	Asia	This study	Human	82	0	677		cat,tet(J)
Pm1076	SAMN40584973	2018	China	Asia	This study	Human	37	0	116		cat,tet(J)
Pm1075	SAMN40584974	2018	China	Asia	This study	Human	19	0	218		aadA5,aph(6)-Id,aph(3'')-Ib,blaCMY-2,blaTEM-1B,mph(A),cat,catA1,sul1,sul2,tet(J),tet(A),dfrA17,qacE
Pm1074	SAMN40584975	2018	China	Asia	This study	Human	8	0	234	Col3M	aph(4)-Ia,aac(3)-IV,aadA1,aac(6')-Ib-cr,aadA5,aph(3')-Ia,blaCTX-M-14,blaOXA-1,fosA3,mph(A),cat,cmlA1,floR,catB3,aac(6')-Ib-cr,qnrD1,ARR-3,sul2,sul3,sul1,tet(J),dfrA17,dfrA12,qacE
Pm1073	SAMN40584976	2018	China	Asia	This study	Human	5	0	271		aph(4)-Ia,aac(3)-IV,aac(6')-Ib-cr,bleO,aph(3')-Ia,aadA2b,aadA1,aadA1,blaOXA-1,blaCTX-M-14,fosA3,lnu(F),ere(A),cat,catB3,floR,aac(6')-Ib-cr,ARR-3,sul2,sul1,sul3,tet(J),tet(C),dfrA1,dfrA32,qacE
Pm1072	SAMN40584977	2018	China	Asia	This study	Human	20	0	157		cat,tet(J)
Pm1071	SAMN40584978	2018	China	Asia	This study	Human	82	0	677		cat,tet(J)
Pm1070	SAMN40584979	2018	China	Asia	This study	Human	37	0	116		cat,tet(J)
Pm107	SAMN40585251	2021	China	Asia	This study	Livestock	3	0	170	Col3M,Col3M	aadA1,aph(6)-Id,aph(3'')-Ib,blaTEM-1B,cat,qnrD1,sul2,tet(J),dfrA1
Pm1069	SAMN40584980	2018	China	Asia	This study	Human	1	0	135		ant(2'')-Ia,aadA1,aph(4)-Ia,aac(3)-IV,aac(6')-Ib-cr,bleO,blaCTX-M-65,blaOXA-1,fosA3,cat,floR,catB3,aac(6')-Ib-cr,ARR-3,sul2,tet(J),tet(C),dfrA1,qacE
Pm1067	SAMN40584981	2018	China	Asia	This study	Human	19	0	218		aph(4)-Ia,aac(3)-IV,aac(6')-Ib-cr,aadA5,blaCTX-M-65,blaOXA-1,blaCARB-2,fosA3,mph(A),cat,floR,catB3,aac(6')-Ib-cr,ARR-3,sul2,sul1,tet(J),dfrA17,qacE
Pm1066	SAMN40585252	2017	China	Asia	This study	Livestock	11	0	130		aadA1,blaCMY-2,cat,tet(J),dfrA1
Pm1065	SAMN40585253	2017	China	Asia	This study	Livestock	18	0	208		aph(4)-Ia,aac(3)-IV,aac(6')-Ib-cr,aadA2b,bleO,blaCTX-M-65,blaOXA-1,ere(A),cat,catB3,floR,aac(6')-Ib-cr,ARR-3,sul2,sul1,tet(J),tet(C),dfrA32,qacE
Pm1064	SAMN40585254	2018	China	Asia	This study	Livestock	2	0	185		aadA1,aph(4)-Ia,aac(3)-IV,aac(6')-Ib-cr,aadA2b,aph(6)-Id,aph(3'')-Ib,bleO,aph(3')-Ia,blaOXA-1,blaCTX-M-65,fosA3,ere(A),cat,catB3,floR,aac(6')-Ib-cr,ARR-3,sul1,sul2,tet(J),tet(C),dfrA1,dfrA32,qacE
Pm1063	SAMN40585105	2021	China	Asia	This study	Livestock	3	0	322		aadA1,aadA1,aph(4)-Ia,aac(3)-IV,aadA2,aac(6')-Ib-cr,aph(3')-Ia,blaDHA-1,lnu(F),msr(E),mph(E),cat,floR,qnrA1,aac(6')-Ib-cr,ARR-3,sul2,sul1,tet(J),dfrA1,dfrA12
Pm1062	SAMN40585106	2021	China	Asia	This study	Livestock	6	0	442		aph(6)-Id,aph(3'')-Ib,aac(6')-Ib-cr,aadA2b,aph(3')-Ia,blaOXA-1,ere(A),cat,catB3,aac(6')-Ib-cr,ARR-3,sul2,sul1,tet(J),tet(C),dfrA32,qacE
Pm1061	SAMN40585107	2021	China	Asia	This study	Livestock	9	0	230		aph(6)-Id,aph(3'')-Ib,aadA2b,aac(6')-Ib-cr,bleO,aph(3')-Ia,blaOXA-1,ere(A),cat,floR,catB3,aac(6')-Ib-cr,ARR-3,sul2,sul1,tet(J),tet(C),dfrA14,dfrA32,qacE
Pm1060	SAMN40585108	2021	China	Asia	This study	Livestock	6	0	178		aph(6)-Id,aph(3'')-Ib,floR,cat,sul2,tet(A),tet(J)
Pm106	SAMN40585255	2021	China	Asia	This study	Livestock	7	0	188		aph(4)-Ia,aac(3)-IV,aac(6')-Ib-cr,aadA2b,aph(6)-Id,aph(6)-Id,aph(3'')-Ib,aph(3')-VIa,bleO,blaCTX-M-65,blaOXA-1,ere(A),cat,catB3,floR,aac(6')-Ib-cr,ARR-3,sul1,sul2,tet(J),tet(C),dfrA32,qacE
Pm1059	SAMN40585109	2021	China	Asia	This study	Livestock	1	0	516	Col3M	aph(4)-Ia,aac(3)-IV,aac(6')-Ib-cr,bleO,blaTEM-1B,blaOXA-1,fosA3,lnu(F),cat,floR,catB3,cmlA1,aac(6')-Ib-cr,qnrD1,ARR-3,sul2,sul1,sul3,tet(J),tet(M),dfrA1,qacE
Pm1058	SAMN40585110	2021	China	Asia	This study	Livestock	7	0	188		aph(6)-Id,aph(3'')-Ib,aac(6')-Ib-cr,aadA2b,bleO,aph(3')-Ia,blaOXA-1,ere(A),cat,floR,catB3,aac(6')-Ib-cr,ARR-3,sul2,sul1,tet(J),tet(C),dfrA32,qacE
Pm1057	SAMN40585111	2021	China	Asia	This study	Livestock	6	0	115		aph(4)-Ia,aac(3)-IV,aadA1,aadA1,aadA2,aac(6')-Ib-cr,blaDHA-1,lnu(F),cat,floR,qnrA1,aac(6')-Ib-cr,ARR-3,sul2,sul1,tet(J),dfrA1,dfrA12
Pm1056	SAMN40585112	2021	China	Asia	This study	Livestock	3	1	210	Col3M,Col3M,repUS18	aadA1,aadA1,aph(4)-Ia,aac(3)-IV,aac(6')-Ib-cr,aph(6)-Id,aph(3'')-Ib,bleO,aph(3')-Ia,blaDHA-1,blaTEM-1B,lnu(F),msr(E),mph(E),cfr,cfr,cat,catA1,cfr,floR,aac(6')-Ib-cr,ARR-3,sul1,sul1,sul2,sul2,sul2,tet(J),dfrA1,qacE
Pm1055	SAMN40585256	2021	China	Asia	This study	Livestock	5	0	212		aadA1,aadA1,aph(4)-Ia,aac(3)-IV,aph(6)-Id,aph(3'')-Ib,aadA2b,aph(3')-Ia,aac(6')-Ib-cr,blaCTX-M-65,fosA3,lnu(F),cat,floR,aac(6')-Ib-cr,sul2,tet(J),tet(C),dfrA1
Pm1054	SAMN40585257	2018	China	Asia	This study	Livestock	5	0	212	IncHI2,IncHI2A	aadA1,aadA1,aadA5,aph(4)-Ia,aac(3)-IV,aph(6)-Id,aph(3'')-Ib,aadA2b,aph(3')-Ia,aac(6')-Ib-cr,blaCTX-M-14,fosA3,lnu(F),cat,floR,qnrS1,aac(6')-Ib-cr,sul2,tet(J),tet(C),dfrA1,dfrA17
Pm1053	SAMN40585258	2018	China	Asia	This study	Livestock	5	0	212		aadA1,aadA1,aph(4)-Ia,aac(3)-IV,aph(6)-Id,aph(3'')-Ib,aadA2b,aph(3')-Ia,aac(6')-Ib-cr,blaCTX-M-65,fosA3,lnu(F),cat,floR,aac(6')-Ib-cr,sul2,tet(J),tet(C),dfrA1
Pm1052	SAMN40585259	2018	China	Asia	This study	Livestock	5	0	212		aadA1,aadA1,aph(4)-Ia,aac(3)-IV,aph(6)-Id,aph(3'')-Ib,aadA2b,aph(3')-Ia,aac(6')-Ib-cr,blaCTX-M-65,fosA3,lnu(F),cat,floR,aac(6')-Ib-cr,sul2,tet(J),tet(C),dfrA1
Pm1051	SAMN40585260	2021	China	Asia	This study	Livestock	7	0	188		aph(4)-Ia,aac(3)-IV,aac(6')-Ib-cr,aadA2b,aph(3')-Ia,blaCTX-M-65,blaOXA-1,fosA3,ere(A),cat,catB3,aac(6')-Ib-cr,ARR-3,sul2,sul1,tet(J),tet(C),dfrA32,qacE
Pm1050	SAMN40585261	2021	China	Asia	This study	Livestock	5	0	212		aadA1,aadA1,aph(4)-Ia,aac(3)-IV,aph(6)-Id,aph(3'')-Ib,aadA2b,aac(6')-Ib-cr,blaCTX-M-65,fosA3,lnu(F),cat,floR,aac(6')-Ib-cr,sul2,tet(J),tet(C),dfrA1
Pm105	SAMN40585262	2021	China	Asia	This study	Livestock	7	0	188		aph(4)-Ia,aac(3)-IV,aac(6')-Ib-cr,aadA2b,aph(6)-Id,aph(6)-Id,aph(3'')-Ib,aph(3')-VIa,bleO,blaCTX-M-65,blaOXA-1,ere(A),cat,catB3,floR,aac(6')-Ib-cr,ARR-3,sul1,sul2,tet(J),tet(C),dfrA32,qacE
Pm1049	SAMN40585263	2018	China	Asia	This study	Livestock	5	0	212		aadA1,aadA1,aph(4)-Ia,aac(3)-IV,aph(6)-Id,aph(3'')-Ib,aadA2b,aph(3')-Ia,aac(6')-Ib-cr,blaCTX-M-65,fosA3,lnu(F),cat,floR,aac(6')-Ib-cr,sul2,tet(J),tet(C),dfrA1
Pm1048	SAMN40585264	2018	China	Asia	This study	Livestock	5	0	212		aadA1,aadA1,aph(4)-Ia,aac(3)-IV,aph(6)-Id,aph(3'')-Ib,aadA2b,aph(3')-Ia,aac(6')-Ib-cr,blaCTX-M-65,fosA3,lnu(F),cat,floR,aac(6')-Ib-cr,sul2,tet(J),tet(C),dfrA1
Pm1047	SAMN40585265	2018	China	Asia	This study	Livestock	5	0	212		aadA1,aadA1,aph(4)-Ia,aac(3)-IV,aph(6)-Id,aph(3'')-Ib,aadA2b,aph(3')-Ia,aac(6')-Ib-cr,blaCTX-M-65,fosA3,lnu(F),cat,floR,aac(6')-Ib-cr,sul2,tet(J),tet(C),dfrA1
Pm1046	SAMN40585266	2018	China	Asia	This study	Livestock	5	0	212		aadA1,aadA1,aph(4)-Ia,aac(3)-IV,aph(6)-Id,aph(3'')-Ib,aadA2b,aph(3')-Ia,aac(6')-Ib-cr,blaCTX-M-65,fosA3,lnu(F),cat,floR,aac(6')-Ib-cr,sul2,tet(J),tet(C),dfrA1
Pm1045	SAMN40585267	2018	China	Asia	This study	Livestock	5	0	212		aadA1,aadA1,aph(4)-Ia,aac(3)-IV,aph(6)-Id,aph(3'')-Ib,aadA2b,aph(3')-Ia,aac(6')-Ib-cr,blaCTX-M-65,fosA3,lnu(F),cat,floR,aac(6')-Ib-cr,sul2,tet(J),tet(C),dfrA1
Pm1044	SAMN40585268	2018	China	Asia	This study	Livestock	5	0	212		aadA1,aadA1,aph(4)-Ia,aac(3)-IV,aph(6)-Id,aph(3'')-Ib,aadA2b,aph(3')-Ia,aac(6')-Ib-cr,blaCTX-M-65,fosA3,lnu(F),cat,floR,aac(6')-Ib-cr,sul2,tet(J),tet(C),dfrA1
Pm1043	SAMN40585269	2021	China	Asia	This study	Livestock	1	1	135		aph(4)-Ia,aadA2b,aac(3)-IV,aac(6')-Ib-cr,aadA1,blaOXA-1,blaCMY-2,cat,cmlA1,floR,catB3,aac(6')-Ib-cr,ARR-3,sul2,sul1,sul3,tet(J),dfrA1,qacE
Pm1042	SAMN40585270	2021	China	Asia	This study	Livestock	1	0	93		cat,tet(J)
Pm1041	SAMN40585271	2021	China	Asia	This study	Livestock	1	0	135		aadA1,aph(4)-Ia,aac(3)-IV,aac(6')-Ib-cr,aph(6)-Id,aph(3'')-Ib,aph(3')-Ia,blaCTX-M-65,blaOXA-1,fosA3,cat,catB3,floR,aac(6')-Ib-cr,ARR-3,sul1,sul2,tet(J),tet(C),dfrA1,qacE
Pm1040	SAMN40585272	2021	China	Asia	This study	Livestock	17	0	209	Col3M,Col3M	cat,qnrD1,tet(J)
Pm104	SAMN40585273	2021	China	Asia	This study	Livestock	7	0	188	Col3M,Col3M,Col3M	aadA2b,aph(4)-Ia,aac(3)-IV,aac(6')-Ib-cr,bleO,blaOXA-1,ere(A),cat,catB3,floR,aac(6')-Ib-cr,qnrD1,ARR-3,sul2,sul1,tet(J),dfrA32,qacE
Pm1039	SAMN40585274	2021	China	Asia	This study	Livestock	154	0	517		cat,tet(J)
Pm1038	SAMN40585275	2021	China	Asia	This study	Livestock	1	0	135		aadA1,aac(6')-Ib-cr,aph(4)-Ia,aac(3)-IV,aph(3')-Ia,blaOXA-1,blaCMY-2,blaTEM-1B,cat,catB3,floR,aac(6')-Ib-cr,ARR-3,sul1,sul2,tet(J),dfrA1,qacE
Pm1037	SAMN40585113	2018	China	Asia	This study	Livestock	3	0	530		aph(4)-Ia,aac(3)-IV,aph(6)-Id,aph(6)-Id,aph(3'')-Ib,aph(3'')-Ib,aph(3'')-Ib,aph(3'')-Ib,aph(3')-VIa,aadA2b,aac(6')-Ib-cr,bleO,aph(3')-Ia,blaCTX-M-65,blaOXA-1,blaCARB-2,ere(A),erm(42),cat,catB3,floR,aac(6')-Ib-cr,qnrD1,ARR-3,sul1,sul2,tet(J),tet(C),dfrA32,qacE
Pm1036	SAMN40585114	2018	China	Asia	This study	Livestock	10	0	228	Col3M	aadA1,aadA1,aac(6')-Ib-cr,aph(3')-Ia,blaDHA-1,lnu(F),msr(E),mph(E),cat,aac(6')-Ib-cr,qnrD1,qnrA1,ARR-3,sul1,tet(J),dfrA1
Pm1035	SAMN40585276	2019	China	Asia	This study	Livestock	18	0	208	Col3M,Col3M,Col3M	aph(4)-Ia,aac(3)-IV,aac(6')-Ib-cr,aadA2b,aph(3')-Ia,blaCTX-M-65,blaOXA-1,fosA3,ere(A),cat,floR,catB3,aac(6')-Ib-cr,qnrD1,ARR-3,sul2,sul1,tet(J),tet(C),dfrA32,qacE
Pm1034	SAMN40585277	2019	China	Asia	This study	Livestock	18	0	208	Col3M,Col3M,Col3M	aph(4)-Ia,aac(3)-IV,aac(6')-Ib-cr,aadA2b,aph(3')-Ia,blaCTX-M-65,blaOXA-1,fosA3,ere(A),cat,floR,catB3,aac(6')-Ib-cr,qnrD1,ARR-3,sul2,sul1,tet(J),tet(C),dfrA32,qacE
Pm1033	SAMN40585278	2019	China	Asia	This study	Livestock	18	0	208	Col3M,Col3M,Col3M	aph(4)-Ia,aac(3)-IV,aac(6')-Ib-cr,aadA2b,aph(3')-Ia,blaCTX-M-65,blaOXA-1,fosA3,ere(A),cat,floR,catB3,aac(6')-Ib-cr,qnrD1,ARR-3,sul2,sul1,tet(J),tet(C),dfrA32,qacE
Pm1032	SAMN40585279	2021	China	Asia	This study	Livestock	28	0	423	Col3M	aadA2b,aac(6')-Ib-cr,aph(3')-Ia,blaCTX-M-3,blaTEM-1B,blaOXA-1,fosA3,msr(E),mph(E),cat,floR,catB3,aac(6')-Ib-cr,qnrD1,ARR-3,sul1,tet(J),tet(A),dfrA1,qacE
Pm1031	SAMN40585115	2018	China	Asia	This study	Livestock	162	0	531	Col3M	aph(3')-Ia,aadA1,aadA1,aadA2b,cat,cmlA1,qnrD1,sul3,tet(J),dfrA1
Pm1030	SAMN40585040	2021	China	Asia	This study	Meat	1	1	135	Col3M	aac(6')-Ib-cr,aph(4)-Ia,aac(3)-IV,aadA2b,aph(3')-Ia,aadA1,blaCTX-M-55,blaOXA-1,blaTEM-1B,cat,catA1,catB3,cmlA1,floR,aac(6')-Ib-cr,qnrD1,ARR-3,sul1,sul2,sul3,tet(J),dfrA1,qacE
Pm103	SAMN40585280	2021	China	Asia	This study	Livestock	1	0	135	Col3M	aadA1,aph(4)-Ia,aac(3)-IV,aac(6')-Ib-cr,aadA2b,aph(6)-Id,aph(6)-Id,aph(3'')-Ib,aph(3'')-Ib,aph(3'')-Ib,aph(3'')-Ib,aph(3')-VIa,bleO,aph(3')-Ia,blaCTX-M-65,blaOXA-1,fosA3,ere(A),erm(42),cat,catB3,floR,aac(6')-Ib-cr,qnrD1,ARR-3,sul1,sul2,tet(J),tet(C),dfrA1,dfrA32,qacE
Pm1029	SAMN40585041	2021	China	Asia	This study	Meat	10	0	228	Col3M	aadA1,aadA1,aph(4)-Ia,aac(3)-IV,aadA2,aac(6')-Ib-cr,aph(3')-Ia,blaDHA-1,lnu(F),msr(E),mph(E),cat,floR,qnrA1,qnrD1,aac(6')-Ib-cr,ARR-3,sul2,sul1,tet(J),dfrA1,dfrA12
Pm1028	SAMN40585042	2021	China	Asia	This study	Meat	7	0	188		aadA2b,aph(4)-Ia,aac(3)-IV,aac(6')-Ib-cr,blaOXA-1,ere(A),cat,catB3,floR,aac(6')-Ib-cr,ARR-3,sul1,sul2,sul2,sul2,tet(J),dfrA32,qacE
Pm1027	SAMN40585043	2021	China	Asia	This study	Meat	28	0	423		aph(6)-Id,aph(3'')-Ib,aph(4)-Ia,aac(3)-IV,aac(6')-Ib-cr,aadA2b,bleO,aph(3')-Ia,blaCTX-M-65,blaOXA-1,fosA3,ere(A),cat,floR,catB3,aac(6')-Ib-cr,ARR-3,sul2,sul1,tet(J),tet(C),dfrA32,qacE
Pm1026	SAMN40585044	2021	China	Asia	This study	Meat	1	0	135		aadA1,aph(4)-Ia,aac(3)-IV,aac(6')-Ib-cr,aph(3')-Ia,blaCTX-M-65,blaOXA-1,cat,floR,catB3,aac(6')-Ib-cr,ARR-3,sul2,sul1,tet(J),dfrA1,qacE
Pm1025	SAMN40585045	2021	China	Asia	This study	Meat	3	1	210	Col3M,repUS18	aadA1,aadA1,aph(4)-Ia,aac(3)-IV,aac(6')-Ib-cr,aph(6)-Id,aph(3'')-Ib,aph(3')-Ia,blaDHA-1,blaTEM-1B,lnu(F),msr(E),mph(E),cfr,cfr,cat,catA1,cfr,floR,aac(6')-Ib-cr,ARR-3,sul1,sul1,sul2,sul2,sul2,tet(J),dfrA1,qacE
Pm1024	SAMN40585046	2021	China	Asia	This study	Meat	3	0	336		aadA1,aadA1,aph(4)-Ia,aac(3)-IV,aadA2,aac(6')-Ib-cr,aph(3')-Ia,blaDHA-1,lnu(F),msr(E),mph(E),cat,floR,qnrA1,aac(6')-Ib-cr,ARR-3,sul2,sul1,tet(J),dfrA1,dfrA12
Pm1023	SAMN40585047	2021	China	Asia	This study	Meat	1	1	135		aph(4)-Ia,aac(3)-IV,aac(6')-Ib-cr,bleO,aph(3')-Ia,aadA1,aadA2b,blaOXA-1,blaCTX-M-65,fosA3,ere(A),cat,floR,catB3,cmlA1,aac(6')-Ib-cr,ARR-3,sul2,sul1,sul3,tet(J),tet(C),dfrA1,dfrA32,qacE
Pm1022	SAMN40585048	2021	China	Asia	This study	Meat	5	0	271	Col3M	aadA1,aadA1,aph(4)-Ia,aac(3)-IV,aac(6')-Ib-cr,blaDHA-1,lnu(F),msr(E),mph(E),cat,floR,aac(6')-Ib-cr,ARR-3,sul2,sul1,sul1,tet(J),dfrA1,qacE
Pm1021	SAMN40585049	2021	China	Asia	This study	Meat	7	0	188		aph(4)-Ia,aac(3)-IV,aadA1,aac(6')-Ib-cr,blaCMY-2,blaOXA-1,fosA3,cat,floR,cmlA1,catB3,aac(6')-Ib-cr,ARR-3,sul2,sul3,sul1,tet(J),dfrA12,dfrA1,qacE
Pm1020	SAMN40585050	2021	China	Asia	This study	Meat	78	0	425		cat,tet(J),dfrA1
Pm102	SAMN40585281	2021	China	Asia	This study	Livestock	79	0	518	Col3M	cat,qnrD1,tet(J)
Pm1019	SAMN40585051	2021	China	Asia	This study	Meat	1	1	135		aph(4)-Ia,aac(3)-IV,aadA2b,aac(6')-Ib-cr,aadA1,blaCTX-M-65,blaOXA-1,fosA3,cat,floR,cmlA1,catB3,aac(6')-Ib-cr,ARR-3,sul2,sul1,sul3,tet(J),dfrA1,qacE
Pm1018	SAMN40585052	2021	China	Asia	This study	Meat	5	0	212		aph(4)-Ia,aac(3)-IV,aac(6')-Ib-cr,aph(3')-Ia,aadA1,blaOXA-1,lnu(F),cat,floR,catB3,cmlA1,aac(6')-Ib-cr,ARR-3,sul2,sul1,sul3,tet(J),dfrA1,dfrA12,qacE
Pm1017	SAMN40585053	2021	China	Asia	This study	Meat	155	0	330	Col3M	aadA2b,aac(6')-Ib-cr,aph(4)-Ia,aac(3)-IV,aph(3'')-Ib,aph(3')-IIa,aph(3')-Ia,aadA1,aadA1,blaDHA-1,lnu(F),msr(E),mph(E),cat,floR,aac(6')-Ib-cr,qnrD1,ARR-3,sul1,sul1,sul2,tet(J),dfrA1,dfrA1,qacE
Pm1016	SAMN40585054	2021	China	Asia	This study	Meat	80	0	426		aadA1,aph(4)-Ia,aac(3)-IV,aac(6')-Ib-cr,aadA2b,aph(3')-Ia,blaCTX-M-65,blaOXA-1,fosA3,ere(A),cat,floR,catB3,aac(6')-Ib-cr,ARR-3,sul2,sul1,tet(J),tet(C),dfrA32,qacE
Pm1015	SAMN40585055	2021	China	Asia	This study	Meat	2	1	185		aadA1,aph(6)-Id,aph(3'')-Ib,aph(3')-Ia,cat,floR,catA1,qnrS1,sul2,tet(A),tet(J),dfrA1
Pm1014	SAMN40585056	2021	China	Asia	This study	Meat	1	1	135	Col3M,Col3M	aadA1,aac(6')-Ib-cr,aph(3')-Ia,blaCTX-M-65,blaTEM-1B,fosA3,cat,catA1,catB3,qnrD1,aac(6')-Ib-cr,ARR-3,sul1,tet(J),dfrA1,qacE
Pm1013	SAMN40585057	2021	China	Asia	This study	Meat	1	0	135		aadA1,aph(4)-Ia,aac(3)-IV,aac(6')-Ib-cr,aph(3')-Ia,blaCTX-M-65,blaOXA-1,cat,floR,catB3,aac(6')-Ib-cr,ARR-3,sul2,sul1,tet(J),dfrA1,qacE
Pm1012	SAMN40585058	2021	China	Asia	This study	Meat	1	1	135		aadA1,aac(3)-IId,aph(6)-Id,aph(3'')-Ib,aph(4)-Ia,aac(3)-IV,aadA5,aac(6')-Ib-cr,aph(3')-Ia,blaCTX-M-65,blaOXA-1,blaTEM-1B,fosA3,cat,catA1,floR,catB3,aac(6')-Ib-cr,ARR-3,sul1,sul2,sul2,sul2,tet(J),dfrA1,dfrA17,qacE
Pm1011	SAMN40585059	2021	China	Asia	This study	Meat	7	0	188		aph(4)-Ia,aac(3)-IV,aac(6')-Ib-cr,aadA2b,bleO,blaCTX-M-65,blaOXA-1,ere(A),cat,floR,catB3,aac(6')-Ib-cr,ARR-3,sul2,sul1,tet(J),tet(C),dfrA32,qacE
Pm1010	SAMN40585060	2021	China	Asia	This study	Meat	5	0	212		aph(4)-Ia,aac(3)-IV,aac(6')-Ib-cr,aph(3')-Ia,aadA1,blaOXA-1,lnu(F),cat,floR,catB3,cmlA1,aac(6')-Ib-cr,ARR-3,sul2,sul1,sul3,tet(J),dfrA1,dfrA12,qacE
Pm101	SAMN40585282	2021	China	Asia	This study	Livestock	7	0	188		aph(4)-Ia,aac(3)-IV,aac(6')-Ib-cr,aadA2b,bleO,aph(3')-Ia,blaCTX-M-65,blaOXA-1,fosA3,ere(A),cat,catB3,floR,aac(6')-Ib-cr,ARR-3,sul2,sul1,tet(J),tet(C),dfrA32,qacE
Pm1009	SAMN40585116	2018	China	Asia	This study	Livestock	6	0	442		aph(6)-Id,aph(3'')-Ib,aac(6')-Ib-cr,aadA2b,aph(3')-Ia,blaOXA-1,ere(A),cat,catB3,aac(6')-Ib-cr,ARR-3,sul2,sul1,tet(J),tet(C),dfrA32,qacE
Pm1008	SAMN40585061	2021	China	Asia	This study	Meat	3	0	170		aadA1,aadA1,aph(4)-Ia,aac(3)-IV,aadA2,aac(6')-Ib-cr,aph(3')-Ia,blaDHA-1,lnu(F),msr(E),mph(E),cat,floR,qnrA1,aac(6')-Ib-cr,ARR-3,sul2,sul1,tet(J),dfrA1,dfrA12
Pm1007	SAMN40585062	2021	China	Asia	This study	Meat	44	0	428		aph(4)-Ia,aac(3)-IV,aadA1,aac(6')-Ib-cr,aph(3')-Ia,blaOXA-1,ere(A),cat,floR,cmlA1,catB3,aac(6')-Ib-cr,ARR-3,sul2,sul3,sul1,tet(J),tet(C),dfrA32,dfrA12,qacE
Pm1006	SAMN40585063	2021	China	Asia	This study	Meat	45	0	328		cat,tet(J)
Pm1005	SAMN40585064	2021	China	Asia	This study	Meat	5	0	271		aph(6)-Id,aph(3'')-Ib,aadA1,aadA2b,aac(6')-Ib-cr,ant(2'')-Ia,aph(3')-Ia,blaTEM-1B,blaOXA-1,lnu(F),ere(A),cat,floR,catB3,cmlA1,aac(6')-Ib-cr,ARR-3,sul2,tet(J),tet(A),tet(C),dfrA32,dfrA1,qacE
Pm1004	SAMN40585065	2021	China	Asia	This study	Meat	2	0	185		aadA1,aph(4)-Ia,aac(3)-IV,aac(6')-Ib-cr,aadA2b,aph(6)-Id,aph(3'')-Ib,bleO,aph(3')-Ia,blaOXA-1,blaCTX-M-65,fosA3,ere(A),cat,catB3,floR,aac(6')-Ib-cr,ARR-3,sul1,sul2,tet(J),tet(C),dfrA1,dfrA32,qacE
Pm1003	SAMN40585066	2021	China	Asia	This study	Meat	21	0	204		aph(6)-Id,aph(3'')-Ib,aph(4)-Ia,aac(3)-IV,aac(6')-Ib-cr,aadA2b,bleO,aph(3')-Ia,blaCTX-M-65,blaOXA-1,fosA3,ere(A),catB3,floR,aac(6')-Ib-cr,ARR-3,sul1,sul2,tet(J),tet(A),tet(C),dfrA32,qacE
Pm1002	SAMN40585067	2021	China	Asia	This study	Meat	6	0	115	Col3M	aph(4)-Ia,aac(3)-IV,aadA1,aadA1,aadA2,bleO,aph(3')-Ia,blaDHA-1,lnu(F),cat,floR,qnrD1,sul2,sul1,sul1,tet(J),dfrA1,dfrA12,qacE
Pm1001	SAMN40585068	2021	China	Asia	This study	Meat	3	1	210	Col3M	aadA1,aadA1,aph(4)-Ia,aac(3)-IV,aadA2,aph(6)-Id,aph(3'')-Ib,aac(6')-Ib-cr,aph(3')-Ia,blaDHA-1,blaTEM-1B,lnu(F),msr(E),mph(E),cat,catA1,floR,aac(6')-Ib-cr,qnrA1,ARR-3,sul1,sul2,sul2,sul2,tet(J),dfrA1,dfrA12
Pm1000	SAMN40585069	2021	China	Asia	This study	Meat	45	0	328		cat,tet(J)
Pm100	SAMN40585283	2020	China	Asia	This study	Livestock	7	0	188		aph(4)-Ia,aac(3)-IV,aac(6')-Ib-cr,aadA2b,bleO,aph(3')-Ia,blaCTX-M-65,blaOXA-1,fosA3,ere(A),cat,catB3,floR,aac(6')-Ib-cr,ARR-3,sul2,sul1,tet(J),tet(C),dfrA32,qacE
Pm10	SAMN40585117	2019	China	Asia	This study	Livestock	1	0	207	Col3M	aadA2b,aph(4)-Ia,aac(3)-IV,aac(6')-Ib-cr,aph(6)-Id,aph(3'')-Ib,aadA1,blaOXA-1,blaCTX-M-65,fosA3,cat,cmlA1,catB3,floR,aac(6')-Ib-cr,qnrD1,ARR-3,sul1,sul3,sul2,tet(J),dfrA1,qacE
Pm1	SAMN40585284	2013	China	Asia	This study	Livestock	1	0	140		aadA1,aph(4)-Ia,aac(3)-IV,aac(6')-Ib-cr,blaOXA-1,blaCTX-M-65,fosA3,cat,catB3,floR,aac(6')-Ib-cr,ARR-3,sul3,sul2,sul1,tet(J),dfrA1,qacE
Pm903	SAMEA8801261	2016	UK	Europe	NCBI	Others	127	0	497		cat,tet(J)
Pm902	SAMEA3222067	1933	UK	Europe	NCBI	Others	130	0	496		cat,tet(J)
Pm900	SAMEA104200677	1990	UK	Europe	NCBI	Human	71	0	144		cat,tet(J)
Pm899	SAMN28745301	2021	China	Asia	NCBI	Human	1	1	135	IncN	aac(3)-IId,aph(6)-Id,aph(3'')-Ib,aadA5,aadA1,blaTEM-1B,blaKPC-2,catA1,cat,sul1,sul2,tet(J),dfrA1,dfrA17,qacE
Pm898	SAMN28745299	2021	China	Asia	NCBI	Human	1	1	135	IncN	aac(3)-IId,aph(6)-Id,aph(3'')-Ib,aadA5,aadA1,blaTEM-1B,blaKPC-2,catA1,cat,sul1,sul2,tet(J),dfrA1,dfrA17,qacE
Pm897	SAMN28745298	2021	China	Asia	NCBI	Human	2	0	185		aph(4)-Ia,aph(6)-Id,aph(3')-Ia,aph(3'')-Ib,aadA1,aac(3)-IV,aac(6')-Ib-cr,blaCTX-M-65,blaOXA-1,fosA3,floR,floR,cat,catB3,aac(6')-Ib-cr,ARR-3,sul2,sul2,sul1,sul1,sul1,sul1,tet(C),tet(J),dfrA1,qacE
Pm896	SAMN28745244	2021	China	Asia	NCBI	Human	1	1	135	IncA/C2	aph(4)-Ia,aph(3')-Ia,aadA1,aadA2b,aac(3)-IV,aac(6')-Ib-cr,aac(6')-Ib-cr,bleO,aac(3)-IId,aadA1,aadA1,armA,aac(6')-Ib3,blaCTX-M-65,blaOXA-1,blaOXA-1,blaNDM-1,blaOXA-10,fosA3,ere(A),msr(E),mph(E),lnu(G),floR,cat,catB3,catB3,floR,aac(6')-Ib-cr,aac(6')-Ib-cr,aac(6')-Ib-cr,ARR-3,ARR-3,ARR-2,sul1,sul1,sul2,sul1,sul2,tet(C),tet(J),dfrA1,dfrA32,dfrA14,qacE,qacE,qacE
Pm895	SAMN28744779	2021	China	Asia	NCBI	Human	11	0	308		aph(6)-Id,aph(3'')-Ib,aadA2b,aac(6')-Ib-cr,aadA1,blaOXA-1,ere(A),floR,catB3,cat,aac(6')-Ib-cr,ARR-3,sul2,sul1,tet(C),tet(J),dfrA32,dfrA1,qacE
Pm894	SAMN28744778	2021	China	Asia	NCBI	Human	3	1	170	Col3M	aac(3)-IId,aadA1,aph(6)-Id,aph(3'')-Ib,aph(3')-Ia,blaTEM-1B,mph(A),cmlA1,cat,catA1,qnrD1,sul1,sul3,sul2,tet(J),dfrA12,qacE
Pm893	SAMN28617681	2021	China	Asia	NCBI	Livestock	5	0	271		tet(J)
Pm892	SAMN28617688	2021	China	Asia	NCBI	Livestock	3	0	307		aac(6')-Ib-cr,blaDHA-1,blaOXA-1,lnu(F),msr(E),mph(E),cfr,cfr,floR,floR,catB3,cfr,aac(6')-Ib-cr,qnrA1,ARR-3,sul1,tet(X),tet(J),dfrA12,dfrA27
Pm891	SAMN28617694	2021	China	Asia	NCBI	Livestock	21	0	204	rep22	aadD,bleO,bleO,aac(6')-Ib-cr,blaCTX-M-65,blaOXA-1,ere(A),catB3,floR,aac(6')-Ib-cr,ARR-3,sul1,tet(J),dfrA32
Pm890	SAMN28617693	2021	China	Asia	NCBI	Livestock	21	0	204	rep22	aadD,bleO,bleO,blaCTX-M-65,fosA3,ere(A),floR,tet(J),dfrA32
Pm889	SAMN28617695	2021	China	Asia	NCBI	Livestock	156	0	306	Col3M	floR,qnrD1,tet(J)
Pm888	SAMN28617696	2021	China	Asia	NCBI	Livestock	30	0	519	Col3M,Col3M	qnrD1,tet(J)
Pm887	SAMN28617700	2021	China	Asia	NCBI	Livestock	157	0	305	Col3M,Col3M	aac(6')-Ib-cr,bleO,blaCTX-M-65,blaOXA-1,fosA3,ere(A),floR,catB3,aac(6')-Ib-cr,qnrD1,ARR-3,sul1,tet(J),dfrA32
Pm886	SAMN28617690	2021	China	Asia	NCBI	Livestock	19	0	218		aph(4)-Ia,aac(3)-IV,aac(6')-Ib-cr,aadA1,aph(3')-Ia,blaPER-4,blaOXA-1,cat,floR,catB3,cmlA1,aac(6')-Ib-cr,ARR-3,sul2,sul1,sul1,sul3,tet(J),dfrA12,qacE
Pm885	SAMN28617691	2021	China	Asia	NCBI	Livestock	19	0	218		aac(6')-Ib-cr,blaPER-4,blaOXA-1,floR,catB3,cmlA1,aac(6')-Ib-cr,ARR-3,sul1,sul1,sul3,tet(J),dfrA12
Pm884	SAMN28617701	2021	China	Asia	NCBI	Livestock	24	0	302	Col3M,Col3M	blaDHA-1,msr(E),mph(E),cfr,lnu(F),cfr,floR,cfr,qnrD1,sul1,sul1,tet(J),dfrA12
Pm883	SAMN28617702	2021	China	Asia	NCBI	Livestock	24	0	302	Col3M,Col3M	blaDHA-1,msr(E),mph(E),cfr,lnu(F),cfr,floR,cfr,qnrD1,sul1,sul1,tet(J),dfrA12
Pm882	SAMN28617703	2021	China	Asia	NCBI	Livestock	9	0	230		aac(6')-Ib-cr,ant(2'')-Ia,blaCTX-M-65,blaOXA-1,fosA3,ere(A),catB3,floR,aac(6')-Ib-cr,ARR-3,sul1,tet(J),dfrA14,dfrA32
Pm881	SAMN28617705	2021	China	Asia	NCBI	Livestock	5	0	271		aph(3')-VIa,aac(6')-Ib-cr,bleO,blaCTX-M-65,blaOXA-1,fosA3,lnu(F),ere(A),catB3,floR,aac(6')-Ib-cr,ARR-3,sul1,tet(J),dfrA32
Pm880	SAMN28617706	2021	China	Asia	NCBI	Livestock	2	0	185		rmtB,aac(6')-Ib-cr,blaCTX-M-65,blaOXA-1,catB3,floR,qnrA1,aac(6')-Ib-cr,ARR-3,tet(G),tet(J),dfrA12
Pm879	SAMN28617689	2021	China	Asia	NCBI	Livestock	25	0	136	repUS18	bleO,aac(6')-Ib-cr,blaOXA-1,cfr,ere(A),msr(E),mph(E),lnu(F),cfr,floR,cfr,catB3,qnrA1,aac(6')-Ib-cr,ARR-3,sul1,tet(J),dfrA32
Pm878	SAMN28617704	2021	China	Asia	NCBI	Livestock	24	0	302	Col3M,Col3M	blaDHA-1,msr(E),mph(E),cfr,lnu(F),cfr,floR,cfr,qnrD1,sul1,sul1,tet(J),dfrA12
Pm877	SAMN28617697	2021	China	Asia	NCBI	Livestock	13	0	97	Col3M,Col3M,Col3M,Col3M	aac(6')-Ib-cr,blaOXA-1,lnu(G),msr(E),mph(E),catB3,floR,aac(6')-Ib-cr,qnrD1,ARR-3,sul3,sul1,tet(J)
Pm876	SAMN28617684	2021	China	Asia	NCBI	Livestock	50	0	301	Col3M,Col3M,Col3M,Col44I	aph(3')-Ia,aadA22,aadA1,aph(4)-Ia,aac(3)-IV,aadA2,aac(6')-Ib-cr,blaDHA-1,msr(E),mph(E),lnu(F),floR,cat,cmlA1,qnrD1,qnrA1,aac(6')-Ib-cr,ARR-3,sul1,sul2,tet(J),dfrA12,dfrA1
Pm875	SAMN28617682	2021	China	Asia	NCBI	Livestock	5	0	271		tet(J)
Pm874	SAMN28617683	2021	China	Asia	NCBI	Livestock	50	0	301	Col3M,Col3M	aac(6')-Ib-cr,blaDHA-1,msr(E),mph(E),lnu(F),floR,qnrA1,aac(6')-Ib-cr,ARR-3,sul1,tet(J),dfrA12
Pm873	SAMN28617685	2021	China	Asia	NCBI	Livestock	1	0	135	Col3M,Col3M	aph(4)-Ia,aac(3)-IV,aac(6')-Ib-cr,aadA1,blaOXA-1,cat,floR,catB3,aac(6')-Ib-cr,qnrD1,ARR-3,sul2,sul1,tet(J),dfrA1,qacE
Pm872	SAMN28617687	2021	China	Asia	NCBI	Livestock	25	0	136	repUS18	aac(6')-Ib-cr,bleO,blaOXA-1,cfr,ere(A),lnu(F),cfr,floR,cfr,catB3,aac(6')-Ib-cr,qnrA1,ARR-3,sul1,tet(J),dfrA32
Pm871	SAMN28617686	2021	China	Asia	NCBI	Livestock	31	0	300	Col3M	cat,qnrD1,tet(J)
Pm870	SAMN28617707	2021	China	Asia	NCBI	Livestock	2	0	185		rmtB,aac(6')-Ib-cr,blaCTX-M-65,blaOXA-1,catB3,floR,qnrA1,aac(6')-Ib-cr,ARR-3,tet(G),tet(J),dfrA12
Pm869	SAMN28617710	2021	China	Asia	NCBI	Livestock	2	0	185		aac(6')-Ib-cr,bleO,aac(3)-IId,aph(3')-VIa,blaCTX-M-65,blaOXA-1,fosA3,ere(A),erm(42),catB3,floR,qnrS1,aac(6')-Ib-cr,ARR-3,sul1,tet(J),dfrA32
Pm868	SAMN28617698	2021	China	Asia	NCBI	Livestock	13	0	97	Col3M,Col3M	aac(6')-Ib-cr,blaOXA-1,lnu(G),msr(E),mph(E),catB3,floR,qnrD1,aac(6')-Ib-cr,ARR-3,sul3,sul1,tet(J)
Pm867	SAMN28617708	2021	China	Asia	NCBI	Livestock	2	0	185		rmtB,aac(6')-Ib-cr,blaCTX-M-65,blaOXA-1,catB3,floR,qnrA1,aac(6')-Ib-cr,ARR-3,tet(G),tet(J),dfrA12
Pm866	SAMN28617709	2021	China	Asia	NCBI	Livestock	2	0	185		rmtB,aac(6')-Ib-cr,blaCTX-M-65,blaOXA-1,catB3,floR,qnrA1,aac(6')-Ib-cr,ARR-3,tet(G),tet(J),dfrA12
Pm865	SAMN28617692	2021	China	Asia	NCBI	Livestock	21	0	204	rep22	aph(6)-Id,aph(3'')-Ib,aadA2b,aadD,bleO,ere(A),floR,sul2,tet(C),tet(J),dfrA32
Pm864	SAMN28686387	2022	USA	North America	NCBI	Human	39	0	495		aadA1,aadA2b,blaIMP-27,blaCARB-2,msr(E),mph(E),cat,cmlA1,sul1,tet(J),qacE
Pm863	SAMN27518675	2018	Spain	Europe	NCBI	Human	10	0	298		blaCTX-M-15,blaOXA-48,cat,tet(J)
Pm862	SAMN27518677	2018	Spain	Europe	NCBI	Human	10	0	298		blaCTX-M-15,blaOXA-48,cat,tet(J)
Pm861	SAMN27861279	2021	USA	North America	NCBI	Others	3	0	307		cat,tet(J)
Pm860	SAMN27861290	2022	USA	North America	NCBI	Others	30	0	235	Col3M	cat,tet(J)
Pm859	SAMN27992998	2022	USA	North America	NCBI	Human	1	0	207		aadA2b,aph(6)-Id,aph(3'')-Ib,aph(3')-XV,aadA1,aac(6')-Ib3,aac(6')-Ib-cr,aph(3')-Ia,blaVIM-1,blaOXA-1,blaSHV-12,ere(A),cat,catB3,floR,catB2,aac(6')-Ib-cr,aac(6')-Ib-cr,ARR-3,sul2,sul1,tet(J),tet(A),tet(C),dfrA1,dfrA32,qacE
Pm858	SAMN27177301	2020	China	Asia	NCBI	Human	1	0	135		aph(6)-Id,aph(6)-Id,aph(3')-Ia,aph(3'')-Ib,aph(3'')-Ib,aph(3'')-Ib,aph(3'')-Ib,aadA1,aph(3')-VIa,aac(6')-Ib-cr,blaCTX-M-65,blaOXA-1,fosA3,floR,cat,catB3,aac(6')-Ib-cr,ARR-3,sul1,sul2,tet(J),dfrA1,qacE
Pm857	SAMN27568363	2022	USA	North America	NCBI	Human	90	0	692	IncA/C2	aph(6)-Id,aph(3'')-Ib,aac(6')-Ib-cr,aadA16,aac(3)-IId,aph(3')-Ia,blaNDM-1,mph(A),cat,floR,aac(6')-Ib-cr,ARR-3,sul2,sul1,tet(J),tet(A),dfrA27,qacE
Pm856	SAMN27646529	2022	USA	North America	NCBI	Human	39	0	495		aadA1,aadA2b,blaIMP-27,blaCARB-2,msr(E),mph(E),cat,cmlA1,sul1,tet(J),qacE
Pm855	SAMN27356708	2021	Ghana	Africa	NCBI	Human	1	1	93		aadA1,aph(6)-Id,aph(3'')-Ib,blaTEM-1B,lnu(F),cat,sul2,tet(J),tet(A),dfrA1
Pm854	SAMN27020383	2022	USA	North America	NCBI	Human	2	0	185		aph(6)-Id,aph(3'')-Ib,aadA1,aac(3)-IId,blaIMP-27,floR,catA1,cat,qnrS1,sul2,tet(A),tet(J)
Pm853	SAMN27356258	2021	USA	North America	NCBI	Human	22	0	544	IncA/C2	aadA2,blaNDM-5,erm(42),cat,qnrA1,sul2,tet(J),dfrA12
Pm852	SAMN27480470	2022	USA	North America	NCBI	Human	12	0	145		aac(3)-IId,rmtC,aadA2b,aac(6')-Ib3,blaCMY-6,blaNDM-1,blaCARB-2,msr(E),mph(E),cat,cmlA1,aac(6')-Ib-cr,sul1,sul1,sul1,sul1,tet(J),qacE
Pm851	SAMN17487951	2019	China	Asia	NCBI	Livestock	58	0	288	Col3M	aph(4)-Ia,aadA1,aadA2b,aac(3)-IV,aph(3')-Ia,aac(6')-Ib3,blaNDM-1,blaOXA-1,fosA3,msr(E),mph(E),cmlA1,floR,catB3,cat,qnrD1,aac(6')-Ib-cr,ARR-3,sul2,sul1,sul1,tet(J),dfrA1,dfrA1,dfrA1,qacE
Pm850	SAMN17487952	2019	China	Asia	NCBI	Livestock	58	0	288	Col3M	aph(4)-Ia,aadA1,aadA2b,aac(3)-IV,aph(3')-Ia,aac(6')-Ib3,blaNDM-1,blaOXA-1,fosA3,msr(E),mph(E),cat,cmlA1,floR,catB3,qnrD1,aac(6')-Ib-cr,ARR-3,sul2,sul1,sul1,tet(J),dfrA1,dfrA1,dfrA1,qacE
Pm849	SAMN17487950	2019	China	Asia	NCBI	Livestock	17	0	285		aadA1,aadA1,aph(4)-Ia,aac(3)-IV,aph(3')-Ia,blaNDM-1,lnu(F),floR,cat,sul1,sul1,sul2,tet(J),dfrA1,qacE
Pm848	SAMN17487949	2019	China	Asia	NCBI	Livestock	17	0	285		aadA1,aadA1,aph(4)-Ia,aac(3)-IV,aph(3')-Ia,blaNDM-1,lnu(F),floR,cat,sul1,sul1,sul2,tet(J),dfrA1,qacE
Pm847	SAMN17487948	2019	China	Asia	NCBI	Livestock	17	0	285		aadA1,aadA1,aph(4)-Ia,aac(3)-IV,aph(3')-Ia,blaNDM-1,lnu(F),floR,cat,sul1,sul1,sul2,tet(J),dfrA1,qacE
Pm846	SAMN17487946	2019	China	Asia	NCBI	Livestock	23	0	187	Col3M	aadA2b,aadA1,aadA1,aac(6')-Ib-cr,bleO,aph(3')-Ia,aph(4)-Ia,aac(3)-IV,blaNDM-1,blaOXA-1,fosA3,ere(A),lnu(F),cat,catB3,floR,qnrD1,aac(6')-Ib-cr,ARR-3,sul1,sul1,sul2,tet(J),dfrA32,dfrA1,qacE
Pm845	SAMN17487947	2019	China	Asia	NCBI	Livestock	17	0	285		aadA1,aadA1,aph(4)-Ia,aac(3)-IV,aph(3')-Ia,blaNDM-1,lnu(F),floR,cat,sul1,sul1,sul2,tet(J),dfrA1,qacE
Pm842	SAMN17487943	2019	China	Asia	NCBI	Livestock	88	0	291	Col3M	aadA1,aac(6')-Ib3,ant(2'')-Ia,aph(4)-Ia,aac(3)-IV,aph(3')-Ia,blaNDM-1,blaOXA-10,cat,catB8,aac(6')-Ib-cr,qnrD1,sul1,sul1,tet(B),tet(J),dfrA14,dfrA1,dfrA1,dfrA1,qacE
Pm841	SAMN17487941	2019	China	Asia	NCBI	Livestock	23	0	187	Col3M	aadA2b,aadA1,aadA1,aac(6')-Ib-cr,aph(4)-Ia,aac(3)-IV,bleO,aph(3')-Ia,blaNDM-1,blaOXA-1,fosA3,ere(A),lnu(F),cat,catB3,floR,qnrD1,aac(6')-Ib-cr,ARR-3,sul1,sul1,sul2,tet(J),dfrA32,dfrA1,qacE
Pm839	SAMN17487940	2019	China	Asia	NCBI	Livestock	23	0	187	Col3M	aadA2b,aadA1,aadA1,aph(4)-Ia,aac(3)-IV,aac(6')-Ib-cr,bleO,aph(3')-Ia,blaNDM-1,blaOXA-1,fosA3,ere(A),lnu(F),cat,floR,catB3,qnrD1,aac(6')-Ib-cr,ARR-3,sul2,sul1,sul1,tet(J),dfrA32,dfrA1,qacE
Pm838	SAMN17487939	2019	China	Asia	NCBI	Livestock	17	0	285	Col156,ColpVC	aadA1,aadA1,aph(4)-Ia,aac(3)-IV,aph(3')-Ia,blaNDM-1,lnu(F),floR,cat,sul1,sul1,sul2,tet(J),dfrA1,qacE
Pm837	SAMN17487937	2019	China	Asia	NCBI	Livestock	17	0	285		aadA1,aadA1,aph(4)-Ia,aac(3)-IV,aph(3')-Ia,blaNDM-1,lnu(F),floR,cat,sul1,sul1,sul2,tet(J),dfrA1,qacE
Pm836	SAMN17487938	2019	China	Asia	NCBI	Livestock	58	0	288	Col3M	aph(4)-Ia,aadA1,aadA2b,aac(3)-IV,aph(3')-Ia,aac(6')-Ib3,blaNDM-1,blaOXA-1,fosA3,msr(E),mph(E),cmlA1,floR,catB3,cat,qnrD1,aac(6')-Ib-cr,ARR-3,sul2,sul1,sul1,tet(J),dfrA1,dfrA1,dfrA1,qacE
Pm835	SAMN17487935	2019	China	Asia	NCBI	Livestock	17	0	285		aadA1,aadA1,aph(4)-Ia,aac(3)-IV,aph(3')-Ia,blaNDM-1,lnu(F),floR,cat,sul1,sul1,sul2,tet(J),dfrA1,qacE
Pm834	SAMN17487936	2019	China	Asia	NCBI	Livestock	23	0	187	Col3M	aadA2b,aadA1,aadA1,aph(4)-Ia,aac(3)-IV,aac(6')-Ib-cr,bleO,aph(3')-Ia,blaNDM-1,blaOXA-1,fosA3,ere(A),lnu(F),cat,floR,catB3,qnrD1,aac(6')-Ib-cr,ARR-3,sul2,sul1,sul1,tet(J),dfrA32,dfrA1,qacE
Pm833	SAMN17487934	2019	China	Asia	NCBI	Livestock	17	0	285		aadA1,aadA1,aph(4)-Ia,aac(3)-IV,aph(3')-Ia,blaNDM-1,lnu(F),floR,cat,sul1,sul1,sul2,tet(J),dfrA1,qacE
Pm832	SAMN17487933	2019	China	Asia	NCBI	Livestock	17	0	285		aadA1,aadA1,aph(4)-Ia,aac(3)-IV,aph(3')-Ia,blaNDM-1,lnu(F),floR,cat,sul1,sul1,sul2,tet(J),dfrA1,qacE
Pm831	SAMN26419472	2021	USA	North America	NCBI	Human	83	0	545	Col3M,Col3M	aadA1,aph(4)-Ia,aac(3)-IV,bleO,aadA2,blaIMP-27,lnu(G),lnu(F),cat,floR,qnrD1,sul1,sul2,tet(J),tet(B),dfrA12,qacE
Pm830	SAMN26419473	2021	USA	North America	NCBI	Human	12	0	145		aac(3)-IId,rmtC,aadA2b,aac(6')-Ib3,blaCMY-6,blaNDM-1,blaCARB-2,msr(E),mph(E),cat,cmlA1,qnrA1,aac(6')-Ib-cr,sul1,sul1,sul1,sul1,tet(J)
Pm829	SAMN26106932	2021	China	Asia	NCBI	Human	1	0	135	IncHI2,IncHI2A	aph(4)-Ia,aadA16,aph(6)-Id,aph(3')-Ia,aph(3'')-Ib,aadA1,aadA2b,aac(3)-IV,aac(6')-Ib-cr,aac(6')-Ib-cr,bleO,blaCTX-M-65,blaOXA-1,blaOXA-1,blaNDM-5,blaNDM-5,blaNDM-5,blaNDM-5,ere(A),mph(A),floR,floR,cat,catB3,catB3,aac(6')-Ib-cr,aac(6')-Ib-cr,ARR-3,ARR-3,ARR-3,sul1,sul1,sul1,sul2,sul2,tet(C),tet(J),dfrA1,dfrA32,dfrA27,qacE,qacE,qacE
Pm828	SAMN26309875	2022	USA	North America	NCBI	Human	8	0	92		aadA1,aph(6)-Id,aph(3'')-Ib,blaIMP-27,cat,sul2,tet(J)
Pm827	SAMN25995665	2019	USA	North America	NCBI	Human	52	0	266		aadA1,blaIMP-27,cat,tet(J)
Pm826	SAMN25978200	2020	USA	North America	NCBI	Human	3	0	186		aadA2,ant(2'')-Ia,aadA1,blaIMP-27,cat,sul1,tet(J),qacE
Pm825	SAMN24020879	2016	UK	Europe	NCBI	Human	55	1	649		aadA1,aac(3)-IId,aph(6)-Id,aph(3'')-Ib,aph(3')-Ia,blaTEM-1B,blaNDM-1,catB2,cat,catA1,sul2,tet(J),dfrA1
Pm824	SAMN24020630	2015	UK	Europe	NCBI	Human	25	0	269		aac(3)-IIa,aadA1,aph(3')-VIb,aph(3')-Ia,aph(3'')-Ib,aph(3'')-Ib,aph(3'')-Ib,aph(3'')-Ib,aph(6)-Id,aph(6)-Id,blaTEM-209,blaTEM-141,blaTEM-135,blaTEM-122,blaTEM-57,blaTEM-55,blaTEM-29,blaTEM-1C,blaTEM-1B,blaOXA-48,blaCTX-M-14b,cat,tet(J),dfrA1
Pm823	SAMN25755489	2020	USA	North America	NCBI	Human	91	0	555	Col3M	aac(6')-Ib-cr,armA,blaVEB-5,blaNDM-1,msr(E),mph(E),cat,aac(6')-Ib-cr,sul1,tet(J),tet(A)
Pm822	SAMN25538139	2015	USA	North America	NCBI	Human	12	0	647	Col3M	aac(3)-IId,aph(6)-Id,aph(3'')-Ib,aadA24,blaTEM-1A,blaOXA-10,blaNDM-1,lnu(G),msr(E),mph(E),cat,floR,qnrD1,ARR-2,sul2,sul1,tet(J),tet(B),dfrA14,dfrA1,qacE
Pm821	SAMN25335187	2021	USA	North America	NCBI	Human	32	0	546		aadA1,blaIMP-27,cat,tet(J)
Pm820	SAMN25076951	2021	USA	North America	NCBI	Human	57	1	547		aadA1,blaIMP-27,cat,catA1,sul1,sul1,sul1,sul1,tet(J),tet(A),dfrA7,qacE
Pm819	SAMN25161200	2021	USA	North America	NCBI	Human	3	0	548		aadA1,blaIMP-27,cat,tet(J)
Pm818	SAMN25161199	2021	USA	North America	NCBI	Human	3	0	548		aadA1,blaIMP-27,cat,tet(J)
Pm817	SAMN24296907	2015	UK	Europe	NCBI	Human	56	1	446	IncFIB(Mar),IncHI1B	aadA1,aph(6)-Id,aph(3'')-Ib,armA,aadA2,ant(2'')-Ia,aph(3')-Ia,blaNDM-1,blaOXA-1,blaVEB-6,blaTEM-1B,msr(E),mph(E),cat,catA1,qnrA1,qnrB1,sul2,sul1,tet(J),tet(A),dfrA12,dfrA1,dfrA14,qacE
Pm816	SAMN24296971	2014	UK	Europe	NCBI	Human	5	0	212	IncA/C2	armA,aadA24,blaNDM-1,blaOXA-10,msr(E),mph(E),lnu(F),cat,cmlA1,ARR-2,sul2,sul1,tet(J),dfrA1,dfrB5,qacE
Pm815	SAMN24519845	2021	USA	North America	NCBI	Human	13	0	97	IncA/C2	aph(6)-Id,aph(3'')-Ib,aadA1,aac(3)-IId,aac(6')-Ib-cr,aadA16,blaNDM-1,mph(A),cat,aac(6')-Ib-cr,ARR-3,sul2,sul1,tet(J),dfrA1,dfrA27,qacE
Pm814	SAMN24849558	2021	USA	North America	NCBI	Human	63	0	550		aadA1,aph(3')-Ia,aph(6)-Id,aph(3'')-Ib,aph(3'')-Ib,aph(3'')-Ib,blaTEM-1B,blaNDM-7,cat,sul2,tet(J),dfrA1
Pm813	SAMN18104141	2016	France	Europe	NCBI	Others	2	0	185		aadA1,blaCMY-2,cat,tet(J),dfrA1
Pm812	SAMN16787483	2010	Australia	Oceania	NCBI	Others	178	0	277		cat,tet(J)
Pm811	SAMN23139458	2020	France	Europe	NCBI	Human	15	0	142		aadA1,aph(6)-Id,aph(3'')-Ib,aph(3'')-Ib,aph(3'')-Ib,aph(3'')-Ib,aph(3')-Ia,blaOXA-23,cat,sul2,tet(J),dfrA1
Pm808	SAMN23139460	2020	France	Europe	NCBI	Human	15	0	-		aadA1,aph(6)-Id,aph(3'')-Ib,aph(3'')-Ib,aph(3'')-Ib,aph(3'')-Ib,aac(3)-IIa,aph(3')-Ia,blaOXA-23,cat,floR,sul2,tet(J),dfrA1
Pm806	SAMN23139464	2020	France	Europe	NCBI	Human	15	0	142		aadA1,aph(6)-Id,aph(3'')-Ib,aph(3'')-Ib,aph(3'')-Ib,aph(3'')-Ib,aac(3)-IIa,aph(3')-Ia,blaOXA-23,cat,floR,sul2,tet(J),dfrA1
Pm805	SAMN23139462	2020	France	Europe	NCBI	Human	15	0	142	ColpVC	aadA1,aph(6)-Id,aph(3'')-Ib,aph(3'')-Ib,aph(3'')-Ib,aph(3'')-Ib,aac(3)-IIa,aph(3')-Ia,blaOXA-23,cat,floR,sul2,tet(J),dfrA1
Pm804	SAMN23139465	2020	France	Europe	NCBI	Human	15	0	142		aadA1,aph(6)-Id,aph(3'')-Ib,aph(3'')-Ib,aph(3'')-Ib,aph(3'')-Ib,aph(3')-Ia,blaOXA-23,cat,sul2,tet(J),dfrA1
Pm803	SAMN23139466	2020	France	Europe	NCBI	Human	15	0	142		aadA1,aph(6)-Id,aph(3'')-Ib,aph(3'')-Ib,aph(3'')-Ib,aph(3'')-Ib,blaOXA-23,cat,floR,sul2,tet(J),dfrA1
Pm797	SAMN23521408	2021	USA	North America	NCBI	Human	27	0	284	IncA/C2	aac(6')-Ib3,blaNDM-7,cat,floR,aac(6')-Ib-cr,qnrS1,sul2,tet(J),qacE
Pm795	SAMN22602883	2015	Brazil	South America	NCBI	Human	10	0	101	IncA/C2,IncQ1	aac(3)-IId,aph(6)-Id,aph(3'')-Ib,aadA2,aph(3')-VIa,blaCTX-M-14,blaTEM-1B,cat,sul2,tet(J),tet(G),dfrA12,qacE
Pm794	SAMN23011945	2020	USA	North America	NCBI	Human	23	0	187		aadA1,blaIMP-27,cat,tet(J)
Pm793	SAMN22889912	2021	USA	North America	NCBI	Human	2	1	185		aadA1,blaIMP-27,cat,catA1,tet(J),tet(A)
Pm792	SAMN22896402	2019	USA	North America	NCBI	Human	1	0	135	ColKP3	aadA1,aac(3)-IId,aph(6)-Id,aph(3'')-Ib,aac(6')-Ib,ant(2'')-Ia,aadA5,blaOXA-181,cat,qnrS1,qnrA1,aac(6')-Ib-cr,sul2,sul1,tet(J),dfrA17,dfrA1,qacE
Pm790	SAMN22677416	2021	USA	North America	NCBI	Human	12	0	145	IncA/C2	aadA1,aph(6)-Id,aph(3'')-Ib,aac(3)-IIa,blaKPC-3,blaTEM-1B,cat,sul2,tet(J),dfrA1,dfrA14
Pm786	SAMN22677412	2020	USA	North America	NCBI	Human	12	0	145	IncA/C2,IncX8	aph(6)-Id,aph(3'')-Ib,aac(3)-IIa,aadA1,aac(6')-Ib3,blaKPC-3,blaTEM-1A,blaOXA-9,cat,qnrB1,aac(6')-Ib-cr,sul2,tet(J),tet(A),dfrA1,dfrA14
Pm785	SAMN22677404	2021	USA	North America	NCBI	Human	12	0	145	IncA/C2	aph(6)-Id,aph(3'')-Ib,aac(3)-IIa,aadA1,aac(6')-Ib3,blaKPC-3,blaTEM-1A,blaOXA-9,cat,qnrB1,aac(6')-Ib-cr,sul2,tet(J),tet(A),dfrA1,dfrA14
Pm783	SAMN22677355	2019	USA	North America	NCBI	Human	40	0	558		aadA1,blaIMP-27,cat,tet(J)
Pm780	SAMN22677380	2020	USA	North America	NCBI	Human	12	0	145	IncA/C2,IncX8	aph(6)-Id,aph(3'')-Ib,aac(3)-IIa,aadA1,aac(6')-Ib3,blaKPC-3,blaTEM-1A,blaOXA-9,cat,qnrB1,aac(6')-Ib-cr,sul2,tet(J),tet(A),dfrA1,dfrA14
Pm779	SAMN22677414	2021	USA	North America	NCBI	Human	12	0	145	IncA/C2	aadA1,aph(6)-Id,aph(3'')-Ib,aac(3)-IIa,blaKPC-3,blaTEM-1B,cat,sul2,tet(J),dfrA1,dfrA14
Pm775	SAMN22568476	2019	USA	North America	NCBI	Human	17	0	559	Col3M	aph(3')-VI,blaNDM-1,cat,qnrA1,qnrD1,sul2,tet(J),qacE
Pm774	SAMN22568475	2019	USA	North America	NCBI	Human	1	0	93	IncFII(pRSB17)	aadA1,blaIMP-27,tet(J)
Pm772	SAMN22215867	2021	USA	North America	NCBI	Human	1	1	135		aac(3)-IId,aph(6)-Id,aph(3'')-Ib,aadA5,aadA1,aph(3')-Ia,blaTEM-1B,blaIMP-27,lnu(F),catA1,cat,sul2,sul1,tet(J),dfrA17,dfrA1,qacE
Pm771	SAMN22215866	2021	USA	North America	NCBI	Human	1	1	135	Col3M	aadA1,aph(3')-Ia,aac(3)-IId,aph(6)-Id,aph(3'')-Ib,aadA5,blaTEM-1B,blaIMP-27,lnu(F),cat,catA1,sul2,sul1,tet(J),dfrA1,dfrA17,qacE
Pm770	SAMN22216698	2021	USA	North America	NCBI	Human	55	0	551		blaIMP-27,lnu(F),cat,tet(J)
Pm769	SAMN21370297	2021	USA	North America	NCBI	Human	52	0	266	Col3M,IncX3	blaNDM-5,cat,tet(J)
Pm768	SAMN20604113	2021	USA	North America	NCBI	Human	14	0	279	Col44I,IncFII(pKPX1)	aph(3')-VI,aph(6)-Id,aph(3'')-Ib,aadA1,aac(6')-Ib3,aph(3')-Ia,blaCTX-M-15,blaNDM-1,blaOXA-9,blaTEM-1A,catA1,qnrS1,aac(6')-Ib-cr,sul1,sul2,tet(J),dfrA1,dfrA1,dfrA1,qacE
Pm767	SAMN20862929	2019	USA	North America	NCBI	Human	17	0	559	Col3M	aph(3')-VI,blaNDM-1,cat,qnrA1,qnrD1,sul2,tet(J),qacE
Pm766	SAMN20862928	2019	USA	North America	NCBI	Human	1	0	93	IncFII(pRSB17)	aadA1,blaIMP-27,tet(J)
Pm765	SAMN20568155	2013	China	Asia	NCBI	Human	21	0	204		rmtB,aac(3)-IId,aph(6)-Id,aph(3'')-Ib,aadA2,blaNDM-1,blaTEM-1B,fosA3,erm(42),floR,qnrA1,ARR-3,sul2,tet(G),tet(J),dfrA12,dfrA1
Pm764	SAMN20600707	2021	Iraq	Asia	NCBI	Human	1	0	135		cat,tet(J)
Pm763	SAMN07662963	2013	Germany	Europe	NCBI	Human	56	1	446		aadA1,aph(6)-Id,aph(3'')-Ib,aac(6')-Ib,ant(2'')-Ia,aph(3')-Ia,blaVEB-6,blaTEM-1B,cat,catA1,aac(6')-Ib-cr,sul2,sul1,tet(J),tet(A),dfrA1,qacE
Pm762	SAMN20675048	2021	USA	North America	NCBI	Human	29	0	114		aadA1,cat,tet(J),dfrA1
Pm761	SAMN14074717	2019	China	Asia	NCBI	Livestock	3	1	210		aph(4)-Ia,aph(6)-Id,aph(3')-Ia,aph(3'')-Ib,aadA2,aadA1,aadA1,aac(3)-IV,rmtB,blaCMY-2,blaTEM-1B,blaTEM-1B,erm(42),lnu(F),floR,catA1,cat,qnrA1,qnrA1,qnrA1,qnrA1,qnrA1,qnrA1,qnrA1,qnrA1,qnrA1,sul1,sul1,sul1,sul1,sul1,sul1,sul1,sul1,sul1,sul1,sul2,sul2,tet(J),tet(G),dfrA12,dfrA1,qacE,qacE
Pm760	SAMN20244396	2021	USA	North America	NCBI	Human	27	0	284	IncA/C2	aac(6')-Ib3,blaNDM-7,cat,floR,aac(6')-Ib-cr,qnrS1,sul2,tet(J),qacE
Pm759	SAMN20244393	2021	USA	North America	NCBI	Human	27	0	284	IncA/C2	aac(6')-Ib3,blaNDM-7,cat,floR,aac(6')-Ib-cr,qnrS1,sul2,tet(J),qacE
Pm758	SAMN20152563	2021	USA	North America	NCBI	Livestock	3	0	506		cat,tet(J)
Pm757	SAMN19608370	2018	Colombia	South America	NCBI	Human	75	0	274	IncA/C2,IncX8	aph(6)-Id,aph(3'')-Ib,aph(3'')-Ib,aph(3'')-Ib,aph(3'')-Ib,aph(3')-VI,aac(6')-Ian,aac(6')-Ib-cr,blaOXA-1,blaNDM-1,mph(A),cat,catB3,qnrA1,aac(6')-Ib-cr,ARR-3,sul1,sul1,sul1,tet(J),tet(B),qacE
Pm754	SAMN16824307	2015	China	Asia	NCBI	Human	7	0	188		aph(4)-Ia,aph(6)-Id,aph(6)-Id,aph(6)-Id,aph(3'')-Ib,aph(3'')-Ib,aph(3'')-Ib,aph(3'')-Ib,aadA2b,aac(3)-IV,aph(3')-VIa,aph(3')-VIa,aac(6')-Ib-cr,bleO,blaCTX-M-65,blaOXA-1,blaNDM-1,blaNDM-1,fosA3,ere(A),erm(42),floR,floR,cat,catB3,aac(6')-Ib-cr,ARR-3,ARR-3,ARR-3,sul1,sul1,sul1,sul2,sul2,tet(C),tet(J),dfrA32,qacE,qacE,qacE
Pm753	SAMN19672407	2021	USA	North America	NCBI	Human	1	0	93		aadA1,blaIMP-27,tet(J)
Pm752	SAMN19672406	2021	USA	North America	NCBI	Human	1	1	135	Col3M	aadA5,aadA1,aph(3')-Ia,aac(3)-IId,aph(6)-Id,aph(3'')-Ib,blaTEM-1B,blaIMP-27,lnu(F),cat,catA1,sul1,sul2,tet(J),dfrA17,dfrA1,qacE
Pm751	SAMN19374036	2019	China	Asia	NCBI	Others	26	0	268	Col3M,Col3M	aadA1,aadA1,aph(4)-Ia,aadA2,aac(3)-IV,aph(3')-Ia,blaDHA-1,lnu(F),msr(E),mph(E),cat,floR,qnrD1,sul2,sul1,sul1,tet(J),dfrA1,dfrA12,qacE
Pm750	SAMN18746771	2019	Italy	Europe	NCBI	Human	1	0	135	Col156,rep7a	aac(3)-IIa,aadA1,armA,aac(3)-IId,aadA5,aac(6')-Ib,ant(2'')-Ia,blaTEM-92,blaNDM-1,blaVEB-6,msr(E),cat,qnrA1,aac(6')-Ib-cr,sul1,tet(A),tet(J),dfrA17,dfrA1
Pm749	SAMN19243080	2021	USA	North America	NCBI	Human	8	0	99		cat,tet(J)
Pm748	SAMN19296569	2021	USA	North America	NCBI	Human	39	0	495		aadA1,blaIMP-27,cat,tet(J)
Pm747	SAMN17372058	2018	Germany	Europe	NCBI	Human	8	0	234	Col3M	aadA5,aph(3')-Ia,blaCTX-M-1,mph(A),cat,qnrD1,sul1,tet(J),dfrA17,qacE
Pm746	SAMN17372090	2018	Germany	Europe	NCBI	Human	5	0	271		aph(6)-Id,aph(3'')-Ib,aph(4)-Ia,aac(3)-IV,aac(6')-Ib-cr,aadA1,aadA1,aadA2b,blaOXA-1,lnu(F),ere(A),cat,floR,catB3,cmlA1,aac(6')-Ib-cr,ARR-3,sul1,tet(J),tet(C),dfrA1,dfrA32,qacE
Pm745	SAMN17373036	2019	Germany	Europe	NCBI	Human	1	1	135		aadA1,aac(3)-IId,aph(6)-Id,aph(3'')-Ib,armA,aac(6')-IIc,aph(3')-Ia,blaVIM-4,blaVIM-1,blaCTX-M-15,blaTEM-79,blaTEM-1B,msr(E),mph(E),cat,catA1,sul1,sul2,tet(J),dfrA1,qacE
Pm744	SAMN17373050	2019	Germany	Europe	NCBI	Human	1	1	135		aac(3)-IId,aph(6)-Id,aph(3'')-Ib,aadA1,armA,aac(6')-IIc,aadA5,aph(3')-VI,blaVIM-1,blaCTX-M-15,lnu(F),msr(E),mph(E),cat,catA1,sul1,sul2,tet(J),dfrA17,dfrA1,qacE
Pm743	SAMN17373069	2019	Germany	Europe	NCBI	Human	1	1	135		aph(6)-Id,aph(3'')-Ib,aadA5,aph(3')-Ia,armA,aph(3')-VI,aadA1,aac(3)-IId,aac(6')-IIc,blaTEM-2,blaCTX-M-15,blaVIM-4,blaVIM-1,lnu(F),msr(E),mph(E),cat,catA1,sul1,sul2,sul2,sul2,tet(J),dfrA17,dfrA1,qacE
Pm742	SAMN17801568	2016	USA	North America	NCBI	Human	39	0	495		cat,tet(J)
Pm741	SAMN17801606	2016	USA	North America	NCBI	Human	69	0	591		cat,tet(J)
Pm740	SAMN13812099	2018	China	Asia	NCBI	Livestock	9	0	230		aph(4)-Ia,aph(6)-Id,aph(3')-Ia,aph(3'')-Ib,aadA2b,aac(3)-IV,aac(6')-Ib-cr,bleO,aph(4)-Ia,aadA1,aadA1,aac(3)-IV,blaCTX-M-65,blaOXA-1,blaNDM-1,blaOXA-10,ere(A),msr(E),mph(E),floR,cat,catB3,floR,aac(6')-Ib-cr,ARR-3,ARR-3,ARR-2,sul1,sul2,sul2,sul1,sul1,sul2,tet(J),tet(C),dfrA14,dfrA32,dfrA14,qacE,qacE,qacE
Pm739	SAMN18869229	2017	China	Asia	NCBI	Livestock	11	0	130		aadA1,aph(4)-Ia,aac(3)-IV,aph(3')-Ia,blaCMY-2,lnu(F),cat,floR,sul1,sul2,tet(J),dfrA1,dfrA12,qacE
Pm738	SAMN18869232	2017	China	Asia	NCBI	Livestock	1	0	140	Col3M	aph(4)-Ia,aac(3)-IV,aac(6')-Ib-cr,bleO,aac(3)-IId,aph(3')-Ia,blaTEM-1B,blaOXA-1,blaCTX-M-65,fosA3,lnu(F),cat,catB3,floR,cmlA1,aac(6')-Ib-cr,qnrD1,qnrD1,ARR-3,sul2,sul1,sul3,tet(M),tet(J),dfrA1,qacE
Pm737	SAMN18869233	2017	China	Asia	NCBI	Livestock	11	0	130		aadA1,blaCMY-2,cat,tet(J),dfrA1
Pm734	SAMN18869236	2017	China	Asia	NCBI	Livestock	9	0	230		cat,tet(J),dfrA14
Pm733	SAMN18869227	2015	China	Asia	NCBI	Livestock	25	0	269	Col3M,Col3M	aph(4)-Ia,aac(3)-IV,aac(6')-Ib-cr,aph(6)-Id,aph(3'')-Ib,aadA1,blaOXA-1,blaTEM-1B,cat,catB3,floR,catA1,aac(6')-Ib-cr,qnrD1,ARR-3,sul1,tet(J),dfrA1,qacE
Pm732	SAMN18869231	2017	China	Asia	NCBI	Livestock	2	0	185		aph(6)-Id,aph(3'')-Ib,aadA2b,aph(3')-Ia,aadA1,blaCTX-M-65,fosA3,ere(A),floR,cat,sul2,tet(C),tet(J),dfrA32,dfrA1
Pm731	SAMN18869238	2015	China	Asia	NCBI	Livestock	61	0	177		aadA1,aph(4)-Ia,aph(6)-Id,aph(3'')-Ib,aac(3)-IV,aph(3')-Ia,lnu(F),catB2,cat,floR,sul1,sul2,tet(A),tet(J),dfrA1,dfrA12,qacE
Pm730	SAMN18869241	2017	China	Asia	NCBI	Livestock	18	0	208	Col3M	aadA1,aadA1,aph(4)-Ia,aac(3)-IV,aadA2,aac(6')-Ib-cr,aph(3')-Ia,blaDHA-1,lnu(F),msr(E),mph(E),cat,floR,qnrD1,aac(6')-Ib-cr,qnrA1,ARR-3,sul2,sul1,tet(J),dfrA1,dfrA12
Pm729	SAMN18869239	2016	China	Asia	NCBI	Livestock	11	0	130		aph(4)-Ia,aac(3)-IV,aph(3')-Ia,aadA1,cat,floR,sul3,tet(J),dfrA1
Pm728	SAMN18869240	2017	China	Asia	NCBI	Livestock	26	0	268	Col3M,Col3M	aadA1,aadA1,aadA2,aph(4)-Ia,aac(3)-IV,aph(3')-Ia,blaDHA-1,lnu(F),msr(E),mph(E),floR,cat,qnrD3,sul1,sul1,sul2,tet(J),dfrA1,dfrA12,qacE
Pm727	SAMN18869237	2015	China	Asia	NCBI	Livestock	61	0	177		aadA1,aph(4)-Ia,aph(6)-Id,aph(3'')-Ib,aac(3)-IV,lnu(F),catB2,cat,floR,sul1,sul2,tet(A),tet(J),dfrA1,dfrA12,qacE
Pm726	SAMN18869228	2017	China	Asia	NCBI	Livestock	2	1	185		aac(3)-IIa,aph(6)-Id,aph(3'')-Ib,aadA1,blaTEM-1B,cat,catA1,sul2,tet(J),dfrA1
Pm725	SAMN18869230	2017	China	Asia	NCBI	Livestock	1	0	135		aph(4)-Ia,aac(3)-IV,aac(6')-Ib-cr,aadA2b,aph(6)-Id,aph(3'')-Ib,aadA1,blaCTX-M-65,blaOXA-1,ere(A),cat,catB3,floR,aac(6')-Ib-cr,ARR-3,sul1,sul2,tet(C),tet(J),dfrA32,dfrA1,qacE
Pm723	SAMN19022491	2021	USA	North America	NCBI	Human	13	0	97	IncA/C2	aadA1,aac(6')-Ib3,blaNDM-7,cat,floR,aac(6')-Ib-cr,qnrS1,sul2,tet(J),dfrA1,qacE
Pm722	SAMEA6656532	2018	Denmark	Europe	NCBI	Human	8	0	99		cat,tet(J)
Pm721	SAMEA6656821	2018	Denmark	Europe	NCBI	Human	14	1	146		aadA1,aac(3)-IIa,aph(6)-Id,aph(3'')-Ib,blaTEM-1B,catB2,catA1,sul2,tet(J),dfrA1
Pm720	SAMEA6657653	2018	Denmark	Europe	NCBI	Human	6	0	178		aadA7,aac(3)-Id,aadA1,cat,sul1,tet(J),dfrA1,qacE
Pm719	SAMEA6656524	2018	Denmark	Europe	NCBI	Human	73	0	171		cat,tet(J)
Pm718	SAMEA6657228	2018	Denmark	Europe	NCBI	Human	1	1	135		aadA1,cat,tet(J),dfrA1
Pm717	SAMEA6656526	2018	Denmark	Europe	NCBI	Human	57	0	547		cat,tet(J)
Pm715	SAMEA6657617	2018	Denmark	Europe	NCBI	Human	49	0	418	Col3M	cat,tet(J)
Pm714	SAMEA6656523	2018	Denmark	Europe	NCBI	Human	8	0	92		cat,tet(J)
Pm713	SAMEA6656525	2018	Denmark	Europe	NCBI	Human	138	0	159		aadA1,catB2,cat,tet(J),dfrA1
Pm712	SAMEA6656527	2018	Denmark	Europe	NCBI	Human	139	0	660		cat,tet(J)
Pm711	SAMEA6656528	2018	Denmark	Europe	NCBI	Human	51	0	168		cat,tet(J)
Pm710	SAMEA6656529	2018	Denmark	Europe	NCBI	Human	6	0	178		aadA1,aph(6)-Id,aph(3'')-Ib,aadA7,aac(3)-Id,aph(3')-Ia,blaTEM-1B,cat,sul1,tet(J),tet(A),dfrA1,dfrA15,qacE
Pm708	SAMEA6656874	2018	Denmark	Europe	NCBI	Human	9	0	595		cat,tet(J)
Pm707	SAMEA6656898	2018	Denmark	Europe	NCBI	Human	29	0	662		blaCARB-2,cat,sul1,tet(J),qacE
Pm705	SAMEA6657096	2018	Denmark	Europe	NCBI	Human	20	0	157		cat,tet(J)
Pm704	SAMEA6657127	2018	Denmark	Europe	NCBI	Human	140	0	663		aph(6)-Id,aph(3'')-Ib,aph(3'')-Ib,aph(3'')-Ib,aph(3'')-Ib,aadA2,ant(2'')-Ia,blaTEM-1B,cat,sul1,tet(J),tet(A),dfrA5,qacE
Pm703	SAMEA6657198	2018	Denmark	Europe	NCBI	Human	14	0	146		cat,tet(J)
Pm702	SAMEA6657201	2018	Denmark	Europe	NCBI	Human	79	0	518		blaTEM-2,cat,tet(J)
Pm701	SAMEA6657221	2018	Denmark	Europe	NCBI	Human	1	0	135	Col3M	aadA1,cat,qnrD1,tet(J),dfrA1
Pm700	SAMEA6657239	2018	Denmark	Europe	NCBI	Human	19	0	665	Col3M	cat,qnrD1,sul1,tet(J),dfrA1,qacE
Pm70	SAMEA10742118	2015	Switzerland	Europe	NCBI	Human	8	0	234	Col3M	aadA5,aac(3)-IIa,aph(3')-Ia,aph(6)-Id,aph(6)-Id,blaCMY-2,blaTEM-1B,mph(A),cat,qnrD1,sul1,sul2,tet(J),dfrA17,qacE
Pm699	SAMEA6657232	2018	Denmark	Europe	NCBI	Human	141	0	666		cat,tet(J)
Pm698	SAMEA6657235	2018	Denmark	Europe	NCBI	Human	142	0	667	Col(BS512)	cat,tet(J)
Pm697	SAMEA6657246	2018	Denmark	Europe	NCBI	Human	143	0	668		cat,tet(J)
Pm696	SAMEA6657262	2018	Denmark	Europe	NCBI	Human	8	0	92	IncX8	cat,tet(J)
Pm695	SAMEA6657284	2018	Denmark	Europe	NCBI	Human	1	1	135		aadA1,cat,tet(J),dfrA1
Pm694	SAMEA6657308	2018	Denmark	Europe	NCBI	Human	144	0	488		aadA1,cat,tet(J),dfrA1
Pm693	SAMEA6657324	2018	Denmark	Europe	NCBI	Human	145	0	669		cat,tet(J)
Pm692	SAMEA6657320	2018	Denmark	Europe	NCBI	Human	74	0	565		aadA2b,cat,sul1,tet(J),qacE
Pm690	SAMEA6657353	2018	Denmark	Europe	NCBI	Human	20	1	157		aadA1,aph(6)-Id,aph(3'')-Ib,blaTEM-1B,cat,catA1,sul2,tet(J),tet(A),dfrA1
Pm69	SAMEA10742117	2019	Switzerland	Europe	NCBI	Human	11	0	130		blaCMY-2,cat,tet(J)
Pm689	SAMEA6657354	2018	Denmark	Europe	NCBI	Human	7	1	671		blaCARB-2,cat,catA1,floR,sul1,tet(J),tet(G),dfrA1,qacE
Pm688	SAMEA6657372	2018	Denmark	Europe	NCBI	Human	20	0	157		cat,tet(J)
Pm687	SAMEA6657377	2018	Denmark	Europe	NCBI	Human	14	0	146		tet(J)
Pm686	SAMEA6657428	2018	Denmark	Europe	NCBI	Human	41	0	542		tet(J)
Pm685	SAMEA6657429	2018	Denmark	Europe	NCBI	Human	41	0	542		aac(3)-IIa,blaTEM-209,blaTEM-141,blaTEM-135,blaTEM-122,blaTEM-57,blaTEM-55,blaTEM-29,blaTEM-1C,blaTEM-1B,tet(J)
Pm684	SAMEA6657458	2018	Denmark	Europe	NCBI	Human	146	0	674		cat,tet(J)
Pm683	SAMEA6657461	2018	Denmark	Europe	NCBI	Human	20	1	157		aadA1,aac(3)-IIa,aph(6)-Id,aph(3'')-Ib,blaTEM-1B,blaSCO-1,cat,catA1,sul2,tet(J),tet(A),dfrA1
Pm682	SAMEA6657520	2018	Denmark	Europe	NCBI	Human	6	0	178		aac(3)-IIa,aph(6)-Id,aph(3'')-Ib,aph(3')-Ia,blaTEM-1B,lnu(G),cat,sul2,sul1,tet(J),dfrA15,qacE
Pm681	SAMEA6657645	2018	Denmark	Europe	NCBI	Human	50	0	301		cat,tet(J),dfrA1
Pm680	SAMEA6657648	2018	Denmark	Europe	NCBI	Human	147	0	675		blaTEM-1A,cat,tet(J)
Pm68	SAMEA10742116	2017	Switzerland	Europe	NCBI	Human	86	1	220		aph(6)-Id,aph(3'')-Ib,blaDHA-1,blaTEM-1B,cat,catA1,sul1,sul1,sul1,sul2,tet(J),tet(A),dfrA7,qacE
Pm678	SAMN18781108	2018	China	Asia	NCBI	Others	9	0	190		aph(4)-Ia,aph(3')-Ia,aadA1,aadA2b,aadA2b,aac(3)-IV,aac(6')-Ib-cr,blaCTX-M-14,blaOXA-1,fosA3,mph(A),cmlA1,floR,floR,floR,floR,cat,catB3,aac(6')-Ib-cr,ARR-3,sul1,sul1,sul2,sul3,tet(J),dfrA12,qacE,qacE
Pm677	SAMN18781106	2019	China	Asia	NCBI	Others	159	0	267		cat,tet(J)
Pm676	SAMN18781111	2019	China	Asia	NCBI	Others	10	0	228		aadA1,cat,tet(J),dfrA1
Pm674	SAMN18510986	2019	USA	North America	NCBI	Human	1	0	93		aadA1,blaIMP-27,tet(J)
Pm672	SAMN18511003	2019	USA	North America	NCBI	Human	1	1	135	Col3M	aac(3)-IId,aph(6)-Id,aph(3'')-Ib,aadA5,aadA1,aph(3')-Ia,blaTEM-1B,blaIMP-27,lnu(F),cat,catA1,sul2,sul1,tet(J),dfrA17,dfrA1,qacE
Pm671	SAMN18511002	2019	USA	North America	NCBI	Human	1	1	135	Col3M	aac(3)-IId,aph(6)-Id,aph(3'')-Ib,aadA5,aadA1,aph(3')-Ia,blaTEM-1B,blaIMP-27,lnu(F),cat,catA1,sul2,sul1,tet(J),dfrA17,dfrA1,qacE
Pm670	SAMN18511001	2019	USA	North America	NCBI	Human	1	1	135	Col3M	aadA5,aac(3)-IId,aph(6)-Id,aph(3'')-Ib,aadA1,aph(3')-Ia,blaTEM-1B,blaIMP-27,lnu(F),cat,catA1,sul1,sul2,tet(J),dfrA17,dfrA1,qacE
Pm67	SAMEA10742115	2015	Switzerland	Europe	NCBI	Human	131	0	655		blaCMY-2,cat,tet(J)
Pm668	SAMN18511007	2019	USA	North America	NCBI	Human	1	1	135	Col3M,pSL483	aph(3')-Ia,aac(3)-IId,aph(6)-Id,aph(3'')-Ib,aadA5,aadA1,blaTEM-1B,blaIMP-27,lnu(F),catA1,cat,sul1,sul2,tet(J),dfrA17,dfrA1,qacE
Pm667	SAMN18511006	2019	USA	North America	NCBI	Human	1	1	135	Col3M	aph(3')-Ia,aac(3)-IId,aph(6)-Id,aph(3'')-Ib,aadA5,aadA1,blaTEM-1B,blaIMP-27,lnu(F),catA1,cat,sul1,sul2,tet(J),dfrA17,dfrA1,qacE
Pm666	SAMN18511009	2019	USA	North America	NCBI	Human	1	1	135	Col(MG828),Col3M	aadA5,aac(3)-IId,aph(6)-Id,aph(3'')-Ib,aph(3')-Ia,aadA1,blaTEM-1B,blaIMP-27,lnu(F),catA1,cat,sul1,sul2,tet(J),dfrA17,dfrA1,qacE
Pm665	SAMN18511008	2019	USA	North America	NCBI	Human	1	1	135	Col3M	aadA1,aph(3')-Ia,aac(3)-IId,aph(6)-Id,aph(3'')-Ib,aadA5,blaTEM-1B,blaIMP-27,lnu(F),cat,catA1,sul1,sul2,tet(J),dfrA1,dfrA17,qacE
Pm664	SAMN18511010	2019	USA	North America	NCBI	Human	1	1	135	Col3M	aph(3')-Ia,aadA1,aac(3)-IId,aph(6)-Id,aph(3'')-Ib,aadA5,blaTEM-1B,blaIMP-27,lnu(F),catA1,cat,sul1,sul2,tet(J),dfrA1,dfrA17,qacE
Pm663	SAMN18511012	2019	USA	North America	NCBI	Human	52	0	266		aadA1,blaIMP-27,cat,tet(J)
Pm662	SAMN18511011	2019	USA	North America	NCBI	Human	1	1	135	Col3M	aadA1,aph(3')-Ia,aac(3)-IId,aph(6)-Id,aph(3'')-Ib,aadA5,blaTEM-1B,blaIMP-27,lnu(F),catA1,cat,sul1,sul2,tet(J),dfrA1,dfrA17,qacE
Pm661	SAMN18511013	2019	USA	North America	NCBI	Human	1	1	135	Col3M	aac(3)-IId,aph(6)-Id,aph(3'')-Ib,aadA5,aadA1,aph(3')-Ia,blaTEM-1B,blaIMP-27,lnu(F),catA1,cat,sul2,sul1,tet(J),dfrA17,dfrA1,qacE
Pm660	SAMN18511015	2019	USA	North America	NCBI	Human	1	1	135	Col3M	aac(3)-IId,aph(6)-Id,aph(3'')-Ib,aadA5,aadA1,aph(3')-Ia,blaTEM-1B,blaIMP-27,lnu(F),cat,catA1,sul2,sul1,tet(J),dfrA17,dfrA1,qacE
Pm66	SAMEA10742113	2019	Switzerland	Europe	NCBI	Human	11	0	130		blaCMY-2,cat,tet(J)
Pm659	SAMN18511016	2019	USA	North America	NCBI	Human	1	1	135	Col3M	aac(3)-IId,aph(6)-Id,aph(3'')-Ib,aadA5,aadA1,aph(3')-Ia,blaTEM-1B,blaIMP-27,lnu(F),catA1,cat,sul2,sul1,tet(J),dfrA17,dfrA1,qacE
Pm658	SAMN18511027	2019	USA	North America	NCBI	Human	17	0	265	Col3M	aadA1,blaIMP-27,cat,qnrD1,tet(J)
Pm657	SAMN18511041	2019	USA	North America	NCBI	Human	1	1	135	Col3M	aac(3)-IId,aph(6)-Id,aph(3'')-Ib,aadA5,aph(3')-Ia,aadA1,blaTEM-1B,blaIMP-27,lnu(F),cat,catA1,sul2,sul1,tet(J),dfrA17,dfrA1,qacE
Pm656	SAMN18511056	2019	USA	North America	NCBI	Human	1	0	135	Col3M	aac(3)-IId,aph(6)-Id,aph(3'')-Ib,aadA5,aadA1,blaTEM-2,blaIMP-27,lnu(F),cat,sul2,sul1,tet(J),dfrA17,dfrA1,qacE
Pm654	SAMN18511055	2019	USA	North America	NCBI	Human	1	1	135	Col3M	aac(3)-IId,aph(6)-Id,aph(3'')-Ib,aadA5,aadA1,aph(3')-Ia,blaTEM-1B,blaIMP-27,lnu(F),cat,catA1,sul2,sul1,tet(J),dfrA17,dfrA1,qacE
Pm653	SAMN18511057	2019	USA	North America	NCBI	Human	1	1	135	Col3M	aac(3)-IId,aph(6)-Id,aph(3'')-Ib,aadA5,aadA1,aph(3')-Ia,blaIMP-27,blaTEM-1B,lnu(F),cat,catA1,sul2,sul1,tet(J),dfrA17,dfrA1,qacE
Pm652	SAMN18511058	2019	USA	North America	NCBI	Human	1	1	135	Col3M	aadA5,aadA1,aph(3')-Ia,aac(3)-IId,aph(6)-Id,aph(3'')-Ib,blaTEM-1D,blaIMP-27,lnu(F),cat,catA1,sul1,sul2,tet(J),dfrA17,dfrA1,qacE
Pm651	SAMN18511061	2020	USA	North America	NCBI	Human	1	1	135	Col3M	aadA5,aadA1,aph(3')-Ia,aac(3)-IId,aph(6)-Id,aph(3'')-Ib,blaTEM-1B,blaIMP-27,lnu(F),catA1,cat,sul1,sul2,tet(J),dfrA17,dfrA1,qacE
Pm650	SAMN18511071	2020	USA	North America	NCBI	Human	3	0	264		aadA1,blaIMP-27,cat,tet(J)
Pm65	SAMEA10742112	2019	Switzerland	Europe	NCBI	Human	1	1	135		aac(6')-Ib-cr,aadA2b,aph(4)-Ia,aac(3)-IV,aadA1,aadA1,blaOXA-1,blaCMY-2,cat,catB3,cmlA1,floR,aac(6')-Ib-cr,ARR-3,sul1,sul2,sul3,tet(J),dfrA1,qacE
Pm649	SAMN18511073	2020	USA	North America	NCBI	Human	12	0	145	IncA/C2	aac(3)-IIa,aac(6')-Ib,aadA1,aph(6)-Id,aph(3'')-Ib,blaOXA-9,blaKPC-3,blaTEM-1A,cat,aac(6')-Ib-cr,qnrB1,sul2,tet(J),tet(A),dfrA14,dfrA1
Pm648	SAMN18511081	2020	USA	North America	NCBI	Human	3	0	186		aph(3')-Ia,aadA2,ant(2'')-Ia,aadA1,blaIMP-27,cat,sul1,tet(J),qacE
Pm647	SAMN18511083	2020	USA	North America	NCBI	Human	1	1	135	Col3M	aph(3')-Ia,aadA1,aac(3)-IId,aph(6)-Id,aph(3'')-Ib,aadA5,blaIMP-27,blaTEM-1B,cat,catA1,sul2,sul1,tet(J),dfrA1,dfrA17,qacE
Pm646	SAMN18593959	2018	China	Asia	NCBI	Livestock	9	0	230	Col3M	aph(4)-Ia,aac(3)-IId,aph(6)-Id,aph(3')-Ia,aph(3')-Ia,aph(3'')-Ib,aph(3'')-Ib,aadA2,aadA1,aph(3')-VIb,aadA2b,aac(3)-IV,aac(6')-Ib-cr,blaPER-1,blaOXA-1,erm(42),cmlA1,floR,cat,catB3,aac(6')-Ib-cr,qnrD1,ARR-3,sul1,sul1,sul2,sul2,sul3,tet(J),dfrA12,qacE,qacE
Pm643	SAMN15947955	2018	USA	North America	NCBI	Others	33	0	256		cat,tet(J)
Pm642	SAMN15947342	2018	USA	North America	NCBI	Others	33	0	256		cat,tet(J)
Pm641	SAMN15947597	2018	USA	North America	NCBI	Others	33	0	256		cat,tet(J)
Pm640	SAMN15947724	2018	USA	North America	NCBI	Others	33	0	256		cat,tet(J)
Pm64	SAMEA10742111	2013	Switzerland	Europe	NCBI	Human	2	0	185		aadA1,blaCMY-2,cat,tet(J),dfrA1
Pm639	SAMN15947872	2018	USA	North America	NCBI	Others	33	0	256		cat,tet(J)
Pm638	SAMN15947205	2018	USA	North America	NCBI	Others	33	0	256		cat,tet(J)
Pm637	SAMN15947202	2018	USA	North America	NCBI	Others	33	0	256		cat,tet(J)
Pm636	SAMN16933299	2019	Czech_Republic	Europe	NCBI	Human	1	1	135		aac(3)-IId,aph(6)-Id,aph(3'')-Ib,aadA5,aadA1,blaCTX-M-192,blaCTX-M-14,blaTEM-1B,blaCTX-M-192,blaCTX-M-14,catA1,cat,sul1,sul2,tet(J),dfrA1,dfrA17,qacE
Pm634	SAMN10755195	2018	China	Asia	NCBI	Human	16	0	239	Col3M	cat,tet(J)
Pm633	SAMN10755197	2018	China	Asia	NCBI	Human	16	0	239	Col3M	cat,tet(J)
Pm632	SAMN10755196	2018	China	Asia	NCBI	Human	16	0	239	Col3M	cat,tet(J)
Pm631	SAMN10755198	2018	China	Asia	NCBI	Human	16	0	239		cat,tet(J)
Pm630	SAMN10755199	2018	China	Asia	NCBI	Human	16	0	239	Col3M	cat,tet(J)
Pm63	SAMEA10742110	2018	Switzerland	Europe	NCBI	Human	1	1	93		armA,aph(6)-Id,aph(3'')-Ib,aac(6')-Ib3,aac(3)-Ia,aadA2,aph(3')-Ia,aadA1,aadA1,blaCMY-16,blaTEM-1B,msr(E),mph(E),cat,catA1,aac(6')-Ib-cr,sul2,sul1,tet(J),tet(A),dfrA1,dfrA12,qacE
Pm629	SAMN10755200	2018	China	Asia	NCBI	Human	16	0	239	Col3M	cat,tet(J)
Pm628	SAMN10755201	2018	China	Asia	NCBI	Human	16	0	239	Col3M	cat,tet(J)
Pm627	SAMN10755202	2018	China	Asia	NCBI	Human	16	0	239	Col3M	cat,tet(J)
Pm626	SAMN10755203	2018	China	Asia	NCBI	Human	16	0	239	Col3M	cat,tet(J)
Pm625	SAMN10755206	2018	China	Asia	NCBI	Human	16	0	239	Col3M	cat,tet(J)
Pm624	SAMN10755204	2018	China	Asia	NCBI	Human	16	0	239	Col3M	cat,tet(J)
Pm623	SAMN10755205	2018	China	Asia	NCBI	Human	16	0	239	Col3M	cat,tet(J)
Pm622	SAMN10755207	2018	China	Asia	NCBI	Human	16	0	239	Col3M	cat,tet(J)
Pm621	SAMN10755208	2018	China	Asia	NCBI	Human	1	0	135		cat,tet(J),dfrA1
Pm620	SAMN10755212	2018	China	Asia	NCBI	Human	62	0	240	Col3M	cat,qnrD1,qnrD1,tet(J)
Pm62	SAMEA10742109	2015	Switzerland	Europe	NCBI	Human	1	1	93		aph(6)-Id,aph(3'')-Ib,aac(6')-Ib3,aac(3)-Ia,aph(3')-Ia,blaCMY-16,blaTEM-1B,cat,catA1,aac(6')-Ib-cr,sul1,sul2,tet(J),tet(A),dfrA1,qacE
Pm619	SAMN10755209	2018	China	Asia	NCBI	Human	16	0	239	Col3M	cat,tet(J)
Pm618	SAMN10755211	2018	China	Asia	NCBI	Human	62	0	240	Col3M	cat,qnrD1,tet(J)
Pm617	SAMN10755210	2018	China	Asia	NCBI	Human	16	0	239	Col3M	cat,tet(J)
Pm616	SAMN10755213	2018	China	Asia	NCBI	Human	30	0	235		cat,tet(J)
Pm615	SAMN10755214	2018	China	Asia	NCBI	Human	30	0	235		cat,tet(J)
Pm614	SAMN10755216	2018	China	Asia	NCBI	Human	30	0	235		cat,tet(J)
Pm613	SAMN10755215	2018	China	Asia	NCBI	Human	30	0	235		cat,tet(J)
Pm612	SAMN10755217	2018	China	Asia	NCBI	Human	20	0	157		cat,tet(J)
Pm611	SAMN10755218	2018	China	Asia	NCBI	Human	20	0	157		cat,tet(J)
Pm610	SAMN13254342	2019	China	Asia	NCBI	Livestock	9	0	230		aph(4)-Ia,aph(6)-Id,aph(3')-Ia,aph(3'')-Ib,aadA2b,aac(3)-IV,aac(6')-Ib-cr,bleO,aph(4)-Ia,aadA1,aadA1,aac(3)-IV,blaCTX-M-65,blaOXA-1,blaNDM-1,blaOXA-10,ere(A),msr(E),mph(E),floR,cat,catB3,floR,aac(6')-Ib-cr,ARR-3,ARR-3,ARR-2,sul1,sul2,sul2,sul1,sul1,sul2,tet(J),tet(C),dfrA14,dfrA32,dfrA14,qacE,qacE,qacE
Pm61	SAMEA9552200	2016	Switzerland	Europe	NCBI	Human	5	0	212		aadA1,aadA1,aph(4)-Ia,aac(3)-IV,aac(6')-Ib-cr,aadA2b,aph(6)-Id,aph(3'')-Ib,bleO,aph(3')-Ia,blaOXA-1,blaCTX-M-65,fosA3,lnu(F),ere(A),cat,catB3,floR,aac(6')-Ib-cr,ARR-3,sul1,sul2,tet(J),tet(C),dfrA1,dfrA32,qacE
Pm609	SAMN17768002	2020	USA	North America	NCBI	Human	9	0	556		blaIMP-27,blaCMY-2,lnu(F),tet(J)
Pm608	SAMN17768001	2020	USA	North America	NCBI	Human	17	0	209		aadA2,ant(2'')-Ia,aph(3')-Ia,blaTEM-1B,blaIMP-27,lnu(F),cat,sul1,tet(J),dfrA1,qacE
Pm607	SAMN17767353	2020	USA	North America	NCBI	Human	13	0	97	IncA/C2	aadA1,aac(6')-Ib3,blaNDM-7,floR,cat,aac(6')-Ib-cr,qnrS1,sul2,tet(J),dfrA1,qacE
Pm606	SAMN17815180	2020	USA	North America	NCBI	Human	1	0	207	Col3M	aac(3)-IId,aadA1,cat,qnrD1,sul3,tet(J),dfrA1
Pm605	SAMN18017905	2020	China	Asia	NCBI	Livestock	1	0	135	Col3M	aph(4)-Ia,aac(3)-IV,aac(6')-Ib-cr,aadA2b,aph(6)-Id,aph(6)-Id,aph(3'')-Ib,aph(3'')-Ib,aph(3'')-Ib,aph(3'')-Ib,aph(3')-VIa,bleO,aph(3')-Ia,aadA1,blaCTX-M-65,blaOXA-1,fosA3,ere(A),erm(42),cat,catB3,floR,aac(6')-Ib-cr,qnrD1,ARR-3,sul1,sul2,tet(C),tet(J),dfrA32,dfrA1,qacE
Pm604	SAMN18017904	2020	China	Asia	NCBI	Livestock	3	1	210		aadA1,aph(6)-Id,aph(3'')-Ib,cat,floR,sul2,tet(J),dfrA1
Pm603	SAMN16933303	2019	Czech_Republic	Europe	NCBI	Human	1	1	135	IncR	aac(6')-Ib,aac(6')-Ib-cr,aac(3)-IId,aph(6)-Id,aph(3')-Ia,aph(3'')-Ib,aadA5,aadA1,blaKPC-2,blaOXA-1,blaTEM-1D,blaTEM-1B,blaCTX-M-14,blaCTX-M-14,mph(A),catB3,catA1,cat,aac(6')-Ib-cr,aac(6')-Ib-cr,ARR-3,sul1,sul1,sul2,tet(J),dfrA1,dfrA17,qacE,qacE
Pm602	SAMN18006752	2020	USA	North America	NCBI	Human	1	0	207	Col3M,IncFII,IncR	aadA2,aac(3)-IId,aadA1,blaNDM-5,blaCTX-M-15,erm(B),cat,qnrB1,qnrD1,sul1,sul3,tet(J),dfrA12,dfrA1,qacE
Pm601	SAMN16933297	2019	Czech_Republic	Europe	NCBI	Human	1	1	135	IncR	aac(3)-IId,aph(6)-Id,aph(3')-Ia,aph(3'')-Ib,aadA5,aadA1,aac(6')-Ib,aac(6')-Ib-cr,blaCTX-M-14,blaCTX-M-14,blaTEM-1B,blaTEM-1D,blaKPC-2,blaOXA-1,mph(A),catA1,cat,catB3,aac(6')-Ib-cr,aac(6')-Ib-cr,ARR-3,sul1,sul2,sul1,tet(J),dfrA1,dfrA17,qacE,qacE
Pm600	SAMN16933295	2019	Czech_Republic	Europe	NCBI	Human	1	1	135	IncR	aac(3)-IId,aph(6)-Id,aph(3')-Ia,aph(3'')-Ib,aadA5,aadA1,aac(6')-Ib,aac(6')-Ib-cr,blaCTX-M-14,blaCTX-M-14,blaTEM-1B,blaTEM-1D,blaKPC-2,blaOXA-1,mph(A),catA1,cat,catB3,aac(6')-Ib-cr,aac(6')-Ib-cr,ARR-3,sul1,sul2,sul1,tet(J),dfrA1,dfrA17,qacE,qacE
Pm598	SAMN12859943	2018	China	Asia	NCBI	Livestock	3	1	210		aph(6)-Id,aph(3')-Ia,aph(3'')-Ib,aadA1,aadA1,aadA2b,blaCMY-2,blaCARB-2,blaTEM-1B,cmlA1,catA1,cat,sul1,sul2,tet(J),dfrA16,dfrA1,qacE
Pm597	SAMN12859940	2018	China	Asia	NCBI	Livestock	3	1	210		aph(6)-Id,aph(3')-Ia,aph(3'')-Ib,aadA1,aadA1,aadA2b,aac(6')-Ib-cr,bleO,blaCMY-2,blaCTX-M-3,blaCARB-2,blaTEM-1B,blaTEM-1B,blaOXA-1,fosA3,msr(E),mph(E),cmlA1,floR,catA1,cat,catB3,aac(6')-Ib-cr,ARR-3,sul1,sul1,sul2,tet(A),tet(J),dfrA16,dfrA1,qacE,qacE
Pm596	SAMN17378675	2020	China	Asia	NCBI	Livestock	9	0	230	Col3M	aph(3')-Ia,aadA1,aadA1,lnu(F),cat,qnrD1,sul1,sul1,tet(J),dfrA14,dfrA1,qacE
Pm595	SAMN17378677	2020	China	Asia	NCBI	Livestock	9	0	230	Col3M	aph(3')-Ia,aadA1,aadA1,lnu(F),cat,qnrD1,tet(J),dfrA14,dfrA1
Pm594	SAMN17378676	2020	China	Asia	NCBI	Livestock	5	0	212		aadA1,aadA1,aph(4)-Ia,aac(3)-IV,aph(6)-Id,aph(3'')-Ib,aadA2b,aph(3')-Ia,aac(6')-Ib-cr,blaCTX-M-65,fosA3,lnu(F),cat,floR,aac(6')-Ib-cr,sul2,tet(C),tet(J),dfrA1
Pm593	SAMN17378678	2020	China	Asia	NCBI	Livestock	10	0	228	Col3M	aph(4)-Ia,aac(3)-IV,aadA2,aac(6')-Ib-cr,aph(3')-Ia,aadA1,aadA1,blaDHA-1,msr(E),mph(E),lnu(F),floR,cat,qnrD1,aac(6')-Ib-cr,qnrA1,ARR-3,sul2,sul1,tet(J),dfrA12,dfrA1
Pm592	SAMN16982436	2018	USA	North America	NCBI	Human	47	0	594		aadA1,blaTEM-1B,cat,tet(J),dfrA1
Pm591	SAMN16982439	2018	USA	North America	NCBI	Human	39	0	495		cat,tet(J)
Pm590	SAMN16982438	2018	USA	North America	NCBI	Human	13	0	97		aadA1,aph(6)-Id,aph(3'')-Ib,aph(3'')-Ib,aph(3'')-Ib,aph(3'')-Ib,aadA2,ant(2'')-Ia,aph(3')-Ia,blaTEM-1B,cat,sul1,tet(J),tet(A),dfrA1,qacE
Pm589	SAMN16982437	2018	USA	North America	NCBI	Human	13	0	97		aadA1,aadA2,ant(2'')-Ia,aph(3')-Ia,blaTEM-1B,cat,sul1,tet(J),dfrA1,qacE
Pm588	SAMN16982440	2018	USA	North America	NCBI	Human	24	0	221		cat,tet(J)
Pm587	SAMN16982442	2019	USA	North America	NCBI	Human	4	0	133		cat,tet(J)
Pm586	SAMN16982444	2019	USA	North America	NCBI	Human	92	0	561		cat,tet(J)
Pm585	SAMN16982441	2019	USA	North America	NCBI	Human	36	0	562	IncX3	aadA2,aadA1,ant(2'')-Ia,blaSHV-12,cat,sul1,tet(J),dfrA1,qacE
Pm584	SAMN16982443	2019	USA	North America	NCBI	Human	11	0	563		cat,tet(J)
Pm583	SAMN16982446	2019	USA	North America	NCBI	Human	16	0	239		cat,tet(J)
Pm582	SAMN16982445	2019	USA	North America	NCBI	Human	4	0	96		cat,tet(J)
Pm581	SAMN16982447	2019	USA	North America	NCBI	Human	66	0	564		cat,tet(J)
Pm580	SAMN16982448	2019	USA	North America	NCBI	Human	72	0	1		cat,tet(J)
Pm579	SAMN16982449	2019	USA	North America	NCBI	Human	74	0	565		cat,tet(J)
Pm578	SAMN16982450	2019	USA	North America	NCBI	Human	38	0	196		cat,tet(J)
Pm577	SAMN16982452	2019	USA	North America	NCBI	Human	2	1	185		aadA1,aph(6)-Id,aph(3'')-Ib,aph(3')-Ia,blaTEM-1B,cat,catA1,sul2,dfrA1
Pm576	SAMN16982451	2019	USA	North America	NCBI	Human	32	0	201		cat,tet(J)
Pm575	SAMN16982454	2019	USA	North America	NCBI	Human	11	0	563		cat,tet(J)
Pm574	SAMN16982455	2019	USA	North America	NCBI	Human	4	0	96		aadA1,cat,tet(J),dfrA1
Pm573	SAMN16982453	2019	USA	North America	NCBI	Human	4	0	96		cat,tet(J)
Pm572	SAMN16982456	2019	USA	North America	NCBI	Human	93	0	567	Col3M	cat,tet(J)
Pm571	SAMN16982457	2019	USA	North America	NCBI	Human	42	0	568		aph(6)-Id,aph(3'')-Ib,aph(3'')-Ib,aph(3'')-Ib,aph(3'')-Ib,aadA1,sul2,tet(J),tet(Y)
Pm570	SAMN16982458	2019	USA	North America	NCBI	Human	3	0	186		cat,tet(J)
Pm569	SAMN16982459	2019	USA	North America	NCBI	Human	3	0	186		cat,tet(J)
Pm568	SAMN16982462	2019	USA	North America	NCBI	Human	4	0	96		cat,tet(J)
Pm567	SAMN16982461	2019	USA	North America	NCBI	Human	8	0	99		cat,tet(J)
Pm566	SAMN16982463	2019	USA	North America	NCBI	Human	94	0	569		blaTEM-1B,cat,tet(J)
Pm565	SAMN16982460	2019	USA	North America	NCBI	Human	12	0	145	IncX8	aadA1,cat,tet(J),dfrA1
Pm564	SAMN16982464	2019	USA	North America	NCBI	Human	55	0	551		aadA1,cat,tet(J)
Pm563	SAMN16982466	2019	USA	North America	NCBI	Human	9	0	556		tet(J)
Pm562	SAMN16982467	2019	USA	North America	NCBI	Human	95	0	572	Col3M	cat,tet(J)
Pm561	SAMN16982465	2019	USA	North America	NCBI	Human	44	0	573		blaCMY-2,cat,tet(J)
Pm560	SAMN16982468	2019	USA	North America	NCBI	Human	4	0	96		cat,tet(J)
Pm559	SAMN16982469	2019	USA	North America	NCBI	Human	13	0	97		aadA1,aadA2,ant(2'')-Ia,aph(3')-Ia,blaTEM-1B,cat,sul1,tet(J),dfrA1,qacE
Pm558	SAMN16982470	2019	USA	North America	NCBI	Human	96	0	574		cat,tet(J)
Pm557	SAMN16982471	2019	USA	North America	NCBI	Human	54	0	416		cat,tet(J)
Pm556	SAMN16982865	2019	USA	North America	NCBI	Human	1	0	575		cat,tet(J)
Pm555	SAMN16982472	2019	USA	North America	NCBI	Human	48	0	202		tet(J)
Pm554	SAMN16982474	2019	USA	North America	NCBI	Human	87	0	543		cat,tet(J)
Pm553	SAMN16982475	2019	USA	North America	NCBI	Human	1	0	93		cat,sul1,tet(J),dfrA1,qacE
Pm552	SAMN16982473	2019	USA	North America	NCBI	Human	13	0	97		aadA1,cat,tet(J),dfrA1
Pm551	SAMN16982867	2019	USA	North America	NCBI	Human	1	0	575		cat,tet(J)
Pm550	SAMN16982479	2019	USA	North America	NCBI	Human	60	0	578		cat,tet(J)
Pm549	SAMN16982477	2019	USA	North America	NCBI	Human	50	0	301		aadA1,aph(6)-Id,aph(3'')-Ib,cat,floR,sul2,tet(J),dfrA1
Pm548	SAMN16982476	2019	USA	North America	NCBI	Human	34	0	90		blaTEM-1A,cat,tet(J)
Pm547	SAMN16982478	2019	USA	North America	NCBI	Human	30	0	235		cat,tet(J)
Pm546	SAMN16982480	2019	USA	North America	NCBI	Human	37	0	116		cat,tet(J)
Pm545	SAMN16982481	2019	USA	North America	NCBI	Human	4	0	96		cat,tet(J)
Pm544	SAMN16982484	2019	USA	North America	NCBI	Human	14	0	146		tet(J)
Pm543	SAMN16982485	2019	USA	North America	NCBI	Human	38	0	196		cat,tet(J)
Pm542	SAMN16982482	2019	USA	North America	NCBI	Human	4	0	96		cat,tet(J)
Pm541	SAMN16982483	2019	USA	North America	NCBI	Human	4	0	96		cat,tet(J)
Pm540	SAMN16982486	2019	USA	North America	NCBI	Human	24	1	158		aadA1,aph(6)-Id,aph(3'')-Ib,aph(3')-Ia,blaTEM-1B,cat,catA1,qnrD1,sul2,tet(J),dfrA1
Pm539	SAMN16982487	2019	USA	North America	NCBI	Human	3	0	264		cat,tet(J)
Pm538	SAMN16982488	2019	USA	North America	NCBI	Human	97	0	122		cat,tet(J)
Pm537	SAMN16982489	2019	USA	North America	NCBI	Human	64	0	579		aadA1,cat,tet(J),dfrA1
Pm536	SAMN16982492	2019	USA	North America	NCBI	Human	4	0	133	IncA/C2	aph(6)-Id,aph(3'')-Ib,aph(3'')-Ib,aph(3'')-Ib,aph(3'')-Ib,ant(2'')-Ia,blaTEM-1A,blaSHV-189,blaSHV-105,blaSHV-30,mcr-4.3,cat,qnrA1,sul1,tet(J),tet(X),dfrA16
Pm535	SAMN16982494	2019	USA	North America	NCBI	Human	8	0	92		cat,tet(J)
Pm534	SAMN16982491	2019	USA	North America	NCBI	Human	4	0	133	IncA/C2	aph(6)-Id,aph(3'')-Ib,aph(3'')-Ib,aph(3'')-Ib,aph(3'')-Ib,ant(2'')-Ia,blaTEM-1A,blaSHV-189,blaSHV-105,blaSHV-30,mcr-4.3,cat,qnrA1,sul1,tet(J),tet(X),dfrA16
Pm533	SAMN16982490	2019	USA	North America	NCBI	Human	64	0	579		aadA1,cat,tet(J),dfrA1
Pm532	SAMN16982493	2019	USA	North America	NCBI	Human	4	0	96		aadA1,cat,tet(J),dfrA1
Pm530	SAMN16982496	2019	USA	North America	NCBI	Human	48	0	202		tet(J)
Pm529	SAMN16982498	2019	USA	North America	NCBI	Human	26	0	581		cat,tet(J)
Pm528	SAMN16982499	2019	USA	North America	NCBI	Human	98	0	582		cat,tet(J)
Pm527	SAMN16982497	2019	USA	North America	NCBI	Human	38	0	196		cat,tet(J)
Pm526	SAMN16982502	2019	USA	North America	NCBI	Human	41	0	335		tet(J)
Pm525	SAMN16982503	2019	USA	North America	NCBI	Human	99	0	583		cat,tet(J)
Pm524	SAMN16982504	2019	USA	North America	NCBI	Human	100	0	584		cat,tet(J)
Pm523	SAMN16982500	2019	USA	North America	NCBI	Human	39	0	495		cat,tet(J)
Pm522	SAMN16982501	2019	USA	North America	NCBI	Human	13	0	97		aadA2,ant(2'')-Ia,aadA1,cat,sul1,tet(J),dfrA1,qacE
Pm521	SAMN16982505	2019	USA	North America	NCBI	Human	36	0	562	IncFII(K),IncR,IncX3	aadA2,ant(2'')-Ia,aadA1,blaSHV-12,cat,sul1,tet(J),dfrA1,qacE
Pm520	SAMN16982506	2019	USA	North America	NCBI	Human	77	0	507		cat,tet(J)
Pm519	SAMN16982508	2019	USA	North America	NCBI	Human	10	0	552		cat,tet(J)
Pm518	SAMN16982507	2019	USA	North America	NCBI	Human	38	0	196	IncA/C2	aac(3)-IIa,aac(6')-Ib3,blaTEM-1B,blaOXA-2,blaCTX-M-2,cat,aac(6')-Ib-cr,sul1,tet(J),qacE
Pm517	SAMN16982509	2019	USA	North America	NCBI	Human	101	0	588		cat,tet(J)
Pm516	SAMN16982510	2019	USA	North America	NCBI	Human	102	0	589	Col3M	cat,tet(J)
Pm515	SAMN16982512	2019	USA	North America	NCBI	Human	41	0	335		tet(J)
Pm514	SAMN16982513	2019	USA	North America	NCBI	Human	6	0	115		cat,tet(J)
Pm513	SAMN16982874	2019	USA	North America	NCBI	Human	103	0	590	Col3M	cat,qnrD1,tet(J)
Pm512	SAMN16982515	2019	USA	North America	NCBI	Human	32	0	201		cat,tet(J)
Pm511	SAMN16982511	2019	USA	North America	NCBI	Human	69	0	591	Col(BS512)	cat,tet(J)
Pm510	SAMN16982514	2019	USA	North America	NCBI	Human	23	0	187		aph(6)-Id,aph(3'')-Ib,aadA2b,aac(6')-Ib-cr,blaOXA-1,ere(A),floR,cat,catB3,aac(6')-Ib-cr,ARR-3,sul2,sul1,tet(J),tet(A),tet(C),dfrA32,qacE
Pm509	SAMN16982517	2019	USA	North America	NCBI	Human	104	0	592		cat,tet(J)
Pm508	SAMN16982516	2019	USA	North America	NCBI	Human	12	0	145		aadA1,blaCTX-M-89,cat,tet(J),dfrA1
Pm507	SAMN16982519	2019	USA	North America	NCBI	Human	105	0	593		tet(J)
Pm506	SAMN16982520	2019	USA	North America	NCBI	Human	29	0	114		cat,tet(J)
Pm505	SAMN16982518	2019	USA	North America	NCBI	Human	32	0	201		cat,tet(J)
Pm504	SAMN16982522	2019	USA	North America	NCBI	Human	37	0	116		blaCMY-2,cat,tet(J)
Pm503	SAMN16982521	2019	USA	North America	NCBI	Human	12	0	145		aadA1,blaCTX-M-89,cat,tet(J),dfrA1
Pm502	SAMN16982523	2019	USA	North America	NCBI	Human	13	0	97		aadA1,aadA1,cat,sul1,tet(J),dfrA1,qacE
Pm501	SAMN16982524	2019	USA	North America	NCBI	Human	47	0	594		blaTEM-1A,cat,tet(J)
Pm500	SAMN05194532	2016	USA	North America	NCBI	Human	13	0	97	Col(BS512)	aadA1,aph(6)-Id,aph(3'')-Ib,aph(3'')-Ib,aph(3'')-Ib,aph(3'')-Ib,aadA2,ant(2'')-Ia,blaTEM-1B,cat,sul1,tet(J),tet(A),dfrA1,qacE
Pm499	SAMN03733684	2009	USA	North America	NCBI	Human	12	0	145	repA	aadA1,blaKPC-2,cat,tet(J),dfrA1
Pm498	SAMN05581783	2012	USA	North America	NCBI	Human	29	0	114		aadA2,ant(2'')-Ia,aph(3')-Ia,blaTEM-1B,cat,sul1,tet(J),dfrA1,qacE
Pm497	SAMD00055768	2011	Italy	Europe	NCBI	Human	10	0	657	IncA/C,IncFII	aph(6)-Id,aph(3'')-Ib,aph(3')-XV,aadA1,aac(6')-Ib3,blaVIM-1,blaCTX-M-15,blaSHV-12,mph(A),cat,catB2,qnrA1,aac(6')-Ib-cr,sul2,sul1,tet(J),dfrA14
Pm496	SAMN09460110	2017	Singapore	Asia	NCBI	Human	41	0	542		aph(4)-Ia,aac(3)-IV,aadA2b,aac(6')-Ib-cr,aph(6)-Id,aph(3'')-Ib,aph(3')-Ia,blaCTX-M-65,blaOXA-1,fosA3,ere(A),catB3,floR,aac(6')-Ib-cr,ARR-3,sul1,sul2,tet(J),tet(C),dfrA32,qacE
Pm495	SAMN12619273	2019	USA	North America	NCBI	Others	65	0	498		tet(J)
Pm494	SAMN12619254	2019	USA	North America	NCBI	Others	6	0	178		cat,tet(J)
Pm492	SAMN11335435	2017	USA	North America	NCBI	Human	1	1	135		aadA1,aph(6)-Id,aph(3'')-Ib,aadA2b,aac(6')-Ib-cr,aadA5,bleO,aph(3')-Ia,blaCTX-M-65,blaOXA-1,blaTEM-1B,fosA3,ere(A),cat,catA1,floR,catB3,aac(6')-Ib-cr,ARR-3,sul2,tet(J),tet(A),tet(C),dfrA1,dfrA32,dfrA17,qacE
Pm491	SAMN11335431	2017	USA	North America	NCBI	Human	1	1	135		aadA1,aph(6)-Id,aph(3'')-Ib,aadA2b,aac(6')-Ib-cr,aadA5,bleO,aph(3')-Ia,blaCTX-M-65,blaOXA-1,blaTEM-1B,ere(A),cat,catA1,floR,catB3,aac(6')-Ib-cr,ARR-3,sul2,tet(J),tet(A),tet(C),dfrA1,dfrA32,dfrA17,qacE
Pm490	SAMN11335433	2017	USA	North America	NCBI	Human	1	1	135		aadA1,aph(6)-Id,aph(3'')-Ib,aadA2b,aac(6')-Ib-cr,aadA5,bleO,aph(3')-Ia,blaCTX-M-65,blaOXA-1,blaTEM-1B,fosA3,ere(A),cat,catA1,floR,catB3,aac(6')-Ib-cr,ARR-3,sul2,sul1,tet(J),tet(A),tet(C),dfrA1,dfrA32,dfrA17,qacE
Pm489	SAMN11335427	2017	USA	North America	NCBI	Human	1	1	135		aadA1,aph(6)-Id,aph(3'')-Ib,aadA5,aadA2b,aph(3')-Ia,blaCTX-M-65,blaTEM-1B,fosA3,ere(A),cat,catA1,floR,sul2,sul1,tet(J),tet(A),dfrA1,dfrA17,dfrA32,qacE
Pm488	SAMN11335436	2017	USA	North America	NCBI	Human	1	1	135		aadA1,aph(6)-Id,aph(3'')-Ib,aadA2b,aac(6')-Ib-cr,aadA5,bleO,aph(3')-Ia,blaCTX-M-65,blaOXA-1,blaTEM-1B,fosA3,ere(A),floR,cat,catA1,catB3,aac(6')-Ib-cr,ARR-3,sul2,tet(J),tet(A),tet(C),dfrA1,dfrA32,dfrA17,qacE
Pm487	SAMN11335432	2017	USA	North America	NCBI	Human	1	1	135		aadA1,aph(6)-Id,aph(3'')-Ib,aadA2b,aac(6')-Ib-cr,aadA5,bleO,aph(3')-Ia,blaCTX-M-65,blaOXA-1,blaTEM-1B,fosA3,ere(A),cat,catA1,floR,catB3,aac(6')-Ib-cr,ARR-3,sul2,sul1,tet(J),tet(A),tet(C),dfrA1,dfrA32,dfrA17,qacE
Pm486	SAMN11335434	2017	USA	North America	NCBI	Human	1	1	135		aadA1,aph(6)-Id,aph(3'')-Ib,aadA2b,aac(6')-Ib-cr,aadA5,aph(3')-Ia,blaCTX-M-65,blaOXA-1,blaTEM-1B,fosA3,ere(A),cat,catA1,floR,catB3,aac(6')-Ib-cr,ARR-3,sul2,tet(J),tet(A),tet(C),dfrA1,dfrA32,dfrA17,qacE
Pm485	SAMN11335430	2017	USA	North America	NCBI	Human	1	1	135		aadA1,aph(6)-Id,aph(3'')-Ib,aadA2b,aac(6')-Ib-cr,aadA5,bleO,aph(3')-Ia,blaCTX-M-65,blaOXA-1,blaTEM-1B,fosA3,ere(A),cat,catA1,floR,catB3,aac(6')-Ib-cr,ARR-3,sul2,sul1,tet(J),tet(A),tet(C),dfrA1,dfrA32,dfrA17,qacE
Pm484	SAMN11335429	2017	USA	North America	NCBI	Human	1	1	135		aadA1,aph(6)-Id,aph(3'')-Ib,aadA2b,aac(6')-Ib-cr,aadA5,bleO,aph(3')-Ia,blaCTX-M-65,blaOXA-1,blaTEM-1B,fosA3,ere(A),floR,cat,catA1,catB3,aac(6')-Ib-cr,ARR-3,sul2,sul1,tet(J),tet(A),tet(C),dfrA1,dfrA32,dfrA17,qacE
Pm483	SAMN11335428	2017	USA	North America	NCBI	Human	1	1	135		aadA1,aph(6)-Id,aph(3'')-Ib,aadA2b,aadA5,aac(6')-Ib-cr,bleO,aph(3')-Ia,blaTEM-1B,blaCTX-M-65,blaOXA-1,fosA3,ere(A),cat,floR,catA1,catB3,aac(6')-Ib-cr,ARR-3,sul2,sul1,tet(J),tet(A),tet(C),dfrA1,dfrA32,dfrA17,qacE
Pm482	SAMN11335402	2017	USA	North America	NCBI	Human	1	1	135		aadA1,aph(4)-Ia,aac(3)-IV,aac(3)-IId,aadA5,aph(6)-Id,aph(3'')-Ib,aac(6')-Ib-cr,aph(3')-Ia,blaCTX-M-65,blaOXA-1,blaTEM-1B,cat,catA1,floR,catB3,aac(6')-Ib-cr,ARR-3,sul2,sul2,sul2,sul1,tet(J),dfrA1,dfrA17,qacE
Pm481	SAMN11335399	2017	USA	North America	NCBI	Human	1	1	135		aadA1,aph(4)-Ia,aac(3)-IV,aac(3)-IId,aac(6')-Ib-cr,aadA5,aph(6)-Id,aph(3'')-Ib,aph(3')-Ia,blaCTX-M-65,blaOXA-1,blaTEM-1B,cat,catA1,floR,catB3,aac(6')-Ib-cr,ARR-3,sul1,tet(J),dfrA1,dfrA17,qacE
Pm480	SAMN11335397	2017	USA	North America	NCBI	Human	1	1	135		aadA1,aph(4)-Ia,aac(3)-IV,aac(3)-IId,aac(6')-Ib-cr,aadA5,aph(6)-Id,aph(3'')-Ib,aph(3')-Ia,blaCTX-M-65,blaOXA-1,blaTEM-1B,cat,catB3,floR,catA1,aac(6')-Ib-cr,ARR-3,sul1,tet(J),dfrA1,dfrA17,qacE
Pm479	SAMN14410619	2019	USA	North America	NCBI	Others	43	0	450		cat,tet(J)
Pm478	SAMN12911942	2013	Spain	Europe	NCBI	Others	25	0	503		aadA1,aph(6)-Id,aph(3'')-Ib,aph(3')-Ia,blaCMY-2,blaTEM-1B,cat,catA1,sul2,tet(J),dfrA1
Pm477	SAMN12911946	2013	Belgium	Europe	NCBI	Others	9	0	230		aadA2b,cat,sul2,sul1,tet(J),dfrA10,qacE
Pm476	SAMN12911940	2013	Netherlands	Europe	NCBI	Others	14	0	146		blaCMY-2,blaTEM-1B,cat,tet(J)
Pm475	SAMN12911944	2014	Italy	Europe	NCBI	Others	6	0	178		aadA7,aac(3)-Id,aadA1,blaCMY-2,cat,sul1,tet(J),dfrA1,qacE
Pm474	SAMN12911941	2013	Spain	Europe	NCBI	Others	25	0	269		aadA1,aph(6)-Id,aph(3'')-Ib,blaTEM-1B,blaCMY-2,cat,catA1,sul2,tet(J),dfrA1
Pm473	SAMN12911943	2014	Italy	Europe	NCBI	Others	6	0	178		aadA1,aadA7,aac(3)-Id,blaCMY-2,cat,sul1,tet(J),dfrA1,qacE
Pm472	SAMN12911939	2013	Germany	Europe	NCBI	Others	56	1	446		aac(6')-Ib,ant(2'')-Ia,aadA1,aph(3')-Ia,blaVEB-6,cat,catA1,aac(6')-Ib-cr,sul1,tet(J),dfrA1,qacE
Pm471	SAMN14669191	2019	USA	North America	NCBI	Human	1	0	93		aadA1,blaIMP-27,tet(J)
Pm470	SAMN14589628	2019	Kuwait	Asia	NCBI	Human	2	1	185		aac(6')-Ib,ant(2'')-Ia,aadA1,aph(3')-Ia,blaTEM-1B,cmlA1,cat,catA1,aac(6')-Ib-cr,tet(J),dfrA1,qacE
Pm469	SAMN14589630	2019	Kuwait	Asia	NCBI	Human	2	1	185		aac(6')-Ib,ant(2'')-Ia,aadA1,aph(3')-Ia,blaTEM-1B,cmlA1,cat,catA1,aac(6')-Ib-cr,tet(J),dfrA1,qacE
Pm468	SAMN14589629	2019	Kuwait	Asia	NCBI	Human	29	0	114		aadA2,aadA1,cat,sul1,sul2,sul2,tet(J),dfrA1,qacE
Pm467	SAMN15688134	2020	USA	North America	NCBI	Human	4	0	96		aadA1,blaIMP-27,cat,tet(J)
Pm466	SAMN15907111	2020	USA	North America	NCBI	Human	1	0	93		aadA1,blaIMP-27,tet(J)
Pm465	SAMN16552558	2020	USA	North America	NCBI	Human	68	0	557	Col3M	aadA1,blaIMP-27,cat,tet(J)
Pm464	SAMN16552557	2020	USA	North America	NCBI	Human	8	0	99	IncA/C2	aph(6)-Id,aph(3'')-Ib,aac(6')-Ib-cr,aadA16,aac(3)-IId,aph(3')-Ia,blaNDM-1,mph(A),cat,floR,aac(6')-Ib-cr,ARR-3,sul2,sul1,tet(J),tet(A),dfrA27,qacE
Pm463	SAMN15813765	2015	Qatar	Asia	NCBI	Human	3	0	170	ColpVC	aadA1,aph(3')-VI,aph(6)-Id,aph(6)-Id,aph(3'')-Ib,aadA2b,aac(6')-Ib,ant(2'')-Ia,aph(6)-Id,blaNDM-1,cat,floR,aac(6')-Ib-cr,sul2,sul1,tet(J),qacE
Pm462	SAMN15904711	2017	China	Asia	NCBI	Human	1	1	135	IncX3	aac(6')-Ib-cr,aph(4)-Ia,aac(3)-IV,aadA2b,blaOXA-1,blaNDM-5,cat,catB3,floR,cmlA1,aac(6')-Ib-cr,ARR-3,sul1,sul2,sul3,tet(J),dfrA1,qacE
Pm461	SAMN16990735	2020	USA	North America	NCBI	Human	40	0	431		aadA1,blaIMP-27,cat,tet(J)
Pm460	SAMN16990731	2020	USA	North America	NCBI	Human	40	0	431		aadA1,blaIMP-27,cat,tet(J)
Pm459	SAMN16990730	2020	USA	North America	NCBI	Human	40	0	431		aadA1,blaIMP-27,cat,tet(J)
Pm458	SAMN12220771	2018	USA	North America	NCBI	Human	1	0	93		cat,sul1,tet(J),dfrA1,qacE
Pm457	SAMN13622116	2018	USA	North America	NCBI	Human	21	0	204	Col3M	qnrD1,tet(J)
Pm455	SAMN13622120	2018	USA	North America	NCBI	Human	8	0	99		cat,tet(J)
Pm454	SAMN13622121	2018	USA	North America	NCBI	Human	2	1	185		aadA1,aph(6)-Id,aph(3'')-Ib,aph(3')-Ia,blaTEM-1B,cat,catA1,sul2,tet(J),dfrA1
Pm453	SAMN13622123	2018	USA	North America	NCBI	Human	11	0	130		cat,tet(J)
Pm451	SAMN13622127	2018	USA	North America	NCBI	Human	43	0	464		cat,tet(J)
Pm450	SAMN13622125	2018	USA	North America	NCBI	Human	38	0	196		cat,tet(J)
Pm449	SAMN13622126	2018	USA	North America	NCBI	Human	8	0	99		cat,tet(J)
Pm448	SAMN13622128	2018	USA	North America	NCBI	Human	106	0	598	Col3M	cat,tet(J)
Pm447	SAMN13622129	2018	USA	North America	NCBI	Human	3	0	170	Col3M,Col3M	cat,tet(J)
Pm446	SAMN13622130	2018	USA	North America	NCBI	Human	40	0	558		cat,tet(J)
Pm445	SAMN13622134	2018	USA	North America	NCBI	Human	4	0	96		cat,tet(J)
Pm444	SAMN13622132	2018	USA	North America	NCBI	Human	65	0	498		tet(J)
Pm443	SAMN13622136	2018	USA	North America	NCBI	Human	2	1	185		aadA1,aph(6)-Id,aph(3'')-Ib,aph(3')-Ia,blaTEM-1B,cat,catA1,sul2,dfrA1
Pm442	SAMN13622133	2018	USA	North America	NCBI	Human	29	0	114		aadA2,ant(2'')-Ia,aadA1,blaTEM-1B,cat,sul1,tet(J),dfrA1,qacE
Pm441	SAMN13622135	2018	USA	North America	NCBI	Human	29	0	114		aadA2,ant(2'')-Ia,aadA1,blaTEM-1B,cat,sul1,tet(J),dfrA1,qacE
Pm440	SAMN13622139	2018	USA	North America	NCBI	Human	107	0	601		cat,tet(J)
Pm439	SAMN13622137	2018	USA	North America	NCBI	Human	108	0	602		cat,tet(J)
Pm438	SAMN13622141	2018	USA	North America	NCBI	Human	8	0	99		cat,tet(J)
Pm437	SAMN13622140	2018	USA	North America	NCBI	Human	4	0	133		cat,tet(J)
Pm436	SAMN13622143	2018	USA	North America	NCBI	Human	42	0	568		aph(6)-Id,aph(3'')-Ib,aph(3'')-Ib,aph(3'')-Ib,aph(3'')-Ib,aadA1,sul2,tet(J),tet(Y),dfrA1
Pm435	SAMN13622142	2018	USA	North America	NCBI	Human	4	0	96		cat,tet(J)
Pm434	SAMN13622144	2018	USA	North America	NCBI	Human	109	0	604		cat,tet(J)
Pm433	SAMN13622145	2018	USA	North America	NCBI	Human	110	0	605		cat,tet(J)
Pm432	SAMN10435810	2017	USA	North America	NCBI	Human	2	1	185		aadA1,cat,sul2,tet(J),dfrA1
Pm431	SAMN10435813	2017	USA	North America	NCBI	Human	10	0	638		cat,tet(J)
Pm430	SAMN10435815	2017	USA	North America	NCBI	Human	117	0	639		cat,tet(J)
Pm429	SAMN10435814	2017	USA	North America	NCBI	Human	2	0	185		aadA1,cat,tet(J),dfrA1
Pm428	SAMN10435816	2017	USA	North America	NCBI	Human	34	0	90		cat,tet(J)
Pm427	SAMN10435818	2017	USA	North America	NCBI	Human	6	0	640		aadA2b,cat,floR,tet(J),tet(G),dfrA1,qacE
Pm426	SAMN10435817	2017	USA	North America	NCBI	Human	2	1	185		aadA1,aph(6)-Id,aph(3'')-Ib,aph(3')-Ia,blaTEM-1B,cat,catA1,sul2,tet(J),dfrA1
Pm425	SAMN10435819	2017	USA	North America	NCBI	Human	48	0	202		tet(J)
Pm424	SAMN10435820	2017	USA	North America	NCBI	Human	118	0	641		aadA2,ant(2'')-Ia,aadA1,blaTEM-1B,cat,sul1,tet(J),dfrA1,qacE
Pm423	SAMN10435821	2017	USA	North America	NCBI	Human	119	0	642		cat,tet(J)
Pm422	SAMN10435822	2017	USA	North America	NCBI	Human	4	0	96		blaCMY-2,cat,tet(J)
Pm421	SAMN10435823	2017	USA	North America	NCBI	Human	2	1	185		aadA1,aph(6)-Id,aph(3'')-Ib,aph(3')-Ia,blaTEM-1B,cat,catA1,sul2,dfrA1
Pm420	SAMN10435825	2017	USA	North America	NCBI	Human	4	0	96		cat,tet(J)
Pm419	SAMN10435824	2017	USA	North America	NCBI	Human	29	0	114		aadA2,ant(2'')-Ia,aadA1,blaTEM-1B,cat,sul1,tet(J),dfrA1,qacE
Pm418	SAMN10435828	2018	USA	North America	NCBI	Human	34	0	90		aadA1,cat,tet(J),dfrA1
Pm417	SAMN10435827	2017	USA	North America	NCBI	Human	42	0	568		aph(6)-Id,aph(3')-Ia,aph(3'')-Ib,aph(3'')-Ib,aph(3'')-Ib,aph(3'')-Ib,aadA1,sul2,tet(J),tet(Y)
Pm416	SAMN10435829	2018	USA	North America	NCBI	Human	32	0	201		cat,tet(J)
Pm415	SAMN10435830	2017	USA	North America	NCBI	Human	42	0	568		aph(6)-Id,aph(3'')-Ib,aph(3'')-Ib,aph(3'')-Ib,aph(3'')-Ib,sul2,tet(J),tet(Y),dfrA1
Pm414	SAMN10435832	2018	USA	North America	NCBI	Human	75	0	274		cat,tet(J)
Pm413	SAMN10435834	2018	USA	North America	NCBI	Human	8	0	92		cat,tet(J)
Pm412	SAMN10435833	2018	USA	North America	NCBI	Human	70	0	118	Col3M	cat,tet(J)
Pm411	SAMN10435835	2018	USA	North America	NCBI	Human	12	0	417		cat,tet(J)
Pm410	SAMN10435838	2018	USA	North America	NCBI	Human	13	0	97		aadA1,cat,sul1,tet(J),dfrA1,qacE
Pm409	SAMN10435836	2018	USA	North America	NCBI	Human	35	0	105		aadA1,cat,tet(J),dfrA1
Pm408	SAMN10435837	2018	USA	North America	NCBI	Human	35	0	105		aadA1,cat,tet(J),dfrA1
Pm407	SAMN10435839	2018	USA	North America	NCBI	Human	32	0	201		cat,tet(J)
Pm406	SAMN10435840	2018	USA	North America	NCBI	Human	38	0	606		aadA2b,blaTEM-2,cat,sul1,tet(J),qacE
Pm405	SAMN10435843	2018	USA	North America	NCBI	Human	4	0	607		cat,tet(J)
Pm404	SAMN10435842	2018	USA	North America	NCBI	Human	53	0	608		aac(2')-IIa,cat,tet(J)
Pm403	SAMN10435844	2018	USA	North America	NCBI	Human	2	1	185	Col3M	aadA1,aph(6)-Id,aph(3'')-Ib,aph(3')-Ia,blaTEM-1B,cat,catA1,sul2,dfrA1
Pm402	SAMN10435845	2018	USA	North America	NCBI	Human	111	0	609		cat,tet(J)
Pm401	SAMN10435848	2018	USA	North America	NCBI	Human	8	0	99		cat,tet(J)
Pm400	SAMN10435849	2018	USA	North America	NCBI	Human	4	0	96		cat,tet(J)
Pm399	SAMN11285113	2018	USA	North America	NCBI	Human	42	0	568		aph(6)-Id,aph(3'')-Ib,aph(3'')-Ib,aph(3'')-Ib,aph(3'')-Ib,aadA1,sul2,tet(J),tet(Y)
Pm398	SAMN11285114	2018	USA	North America	NCBI	Human	4	0	96		aadA1,cat,tet(J),dfrA1
Pm397	SAMN11285116	2018	USA	North America	NCBI	Human	47	0	594	IncX8	cat,tet(J)
Pm396	SAMN11285115	2018	USA	North America	NCBI	Human	4	0	96		aadA1,cat,tet(J),dfrA1
Pm394	SAMN11285118	2018	USA	North America	NCBI	Human	14	0	612		tet(J)
Pm393	SAMN11285120	2018	USA	North America	NCBI	Human	112	0	613		cat,tet(J)
Pm392	SAMN11285119	2018	USA	North America	NCBI	Human	4	0	96		cat,sul2,tet(J)
Pm391	SAMN11285121	2018	USA	North America	NCBI	Human	10	0	552		cat,tet(J)
Pm390	SAMN11285122	2018	USA	North America	NCBI	Human	4	0	615		cat,tet(J)
Pm389	SAMN11285123	2018	USA	North America	NCBI	Human	9	0	595		cat,tet(J)
Pm388	SAMN11285124	2018	USA	North America	NCBI	Human	10	0	552		cat,tet(J)
Pm387	SAMN11285126	2018	USA	North America	NCBI	Human	4	0	96		aadA1,cat,tet(J),dfrA1
Pm386	SAMN11285125	2018	USA	North America	NCBI	Human	3	0	170		cat,tet(J)
Pm385	SAMN11285127	2018	USA	North America	NCBI	Human	32	0	201		cat,tet(J)
Pm384	SAMN11285128	2018	USA	North America	NCBI	Human	8	0	92		cat,tet(J)
Pm383	SAMN11285129	2018	USA	North America	NCBI	Human	2	0	185		aadA1,cat,tet(J),dfrA1
Pm382	SAMN11285130	2018	USA	North America	NCBI	Human	113	0	618		cat,tet(J)
Pm381	SAMN11285131	2018	USA	North America	NCBI	Human	2	0	185		aadA1,cat,tet(J),dfrA1
Pm380	SAMN11285132	2018	USA	North America	NCBI	Human	53	0	608		cat,tet(J)
Pm379	SAMN11285133	2018	USA	North America	NCBI	Human	4	0	620		cat,tet(J)
Pm378	SAMN11285134	2018	USA	North America	NCBI	Human	12	0	145		aadA2,ant(2'')-Ia,aadA1,aph(3')-Ia,aph(3')-Ia,blaTEM-1B,cat,sul1,tet(J),dfrA1,qacE
Pm377	SAMN11285135	2018	USA	North America	NCBI	Human	14	0	612		tet(J)
Pm376	SAMN11285136	2018	USA	North America	NCBI	Human	47	0	594		cat,tet(J)
Pm375	SAMN11285137	2018	USA	North America	NCBI	Human	66	0	564		cat,tet(J)
Pm374	SAMN11285139	2018	USA	North America	NCBI	Human	8	0	99		cat,tet(J)
Pm373	SAMN11285140	2018	USA	North America	NCBI	Human	4	0	615		cat,tet(J)
Pm372	SAMN12220723	2018	USA	North America	NCBI	Human	2	1	185		aadA1,aph(6)-Id,aph(3'')-Ib,aph(3')-Ia,blaTEM-1B,cat,catA1,sul2,dfrA1
Pm371	SAMN12220725	2018	USA	North America	NCBI	Human	8	0	92		cat,tet(J)
Pm370	SAMN12220726	2018	USA	North America	NCBI	Human	10	0	552		cat,tet(J)
Pm369	SAMN12220727	2018	USA	North America	NCBI	Human	53	0	608		cat,tet(J)
Pm368	SAMN12220728	2018	USA	North America	NCBI	Human	11	0	130		aadA2,ant(2'')-Ia,cat,sul1,tet(J),qacE
Pm367	SAMN12220729	2018	USA	North America	NCBI	Human	114	0	627		cat,tet(J)
Pm366	SAMN12220730	2018	USA	North America	NCBI	Human	6	0	115		cat,tet(J)
Pm365	SAMN12220731	2018	USA	North America	NCBI	Human	14	0	146		cat,tet(J)
Pm364	SAMN12220732	2018	USA	North America	NCBI	Human	14	0	628		tet(J)
Pm363	SAMN12220733	2018	USA	North America	NCBI	Human	13	0	97		aadA1,cat,tet(J),dfrA1
Pm362	SAMN12220737	2018	USA	North America	NCBI	Human	8	0	92		cat,tet(J)
Pm361	SAMN12220736	2018	USA	North America	NCBI	Human	2	1	185		aadA1,aph(6)-Id,aph(3'')-Ib,aph(3')-Ia,blaTEM-1B,cat,catA1,sul2,dfrA1
Pm360	SAMN12220739	2018	USA	North America	NCBI	Human	5	0	271		aadA1,lnu(F),cat,tet(J),dfrA1
Pm359	SAMN12220738	2018	USA	North America	NCBI	Human	14	0	146		cat,tet(J)
Pm358	SAMN12220741	2018	USA	North America	NCBI	Human	35	0	105		cat,tet(J)
Pm357	SAMN12220740	2018	USA	North America	NCBI	Human	15	0	142		cat,tet(J)
Pm356	SAMN12220744	2018	USA	North America	NCBI	Human	14	0	629		aadA2,ant(2'')-Ia,aadA1,blaTEM-1B,sul1,tet(J),dfrA1,qacE
Pm355	SAMN12220742	2018	USA	North America	NCBI	Human	67	0	630		cat,tet(J)
Pm354	SAMN12220743	2018	USA	North America	NCBI	Human	13	0	97		aph(6)-Id,aph(3'')-Ib,aph(3'')-Ib,aph(3'')-Ib,aph(3'')-Ib,aadA2,ant(2'')-Ia,aph(3')-Ia,aadA1,blaTEM-1B,cat,sul1,tet(J),tet(A),dfrA1,qacE
Pm353	SAMN12220745	2018	USA	North America	NCBI	Human	8	0	99	IncL/M(pMU47)	cat,tet(J)
Pm352	SAMN12220748	2018	USA	North America	NCBI	Human	48	0	202	ColRNAI	tet(J)
Pm351	SAMN12220746	2018	USA	North America	NCBI	Human	30	0	631		cat,tet(J)
Pm350	SAMN12220747	2018	USA	North America	NCBI	Human	5	0	212		aph(6)-Id,aph(3'')-Ib,aadA1,aadA1,lnu(F),floR,cat,sul2,tet(J),dfrA1
Pm349	SAMN12220749	2018	USA	North America	NCBI	Human	54	0	416		cat,tet(J)
Pm348	SAMN12220750	2018	USA	North America	NCBI	Human	8	0	92		cat,tet(J)
Pm347	SAMN12220751	2018	USA	North America	NCBI	Human	8	0	92		cat,tet(J)
Pm346	SAMN12220752	2018	USA	North America	NCBI	Human	67	0	630		cat,tet(J)
Pm345	SAMN12220753	2018	USA	North America	NCBI	Human	20	0	157		aadA1,cat,tet(J),dfrA1
Pm344	SAMN12220754	2018	USA	North America	NCBI	Human	23	0	187		cat,tet(J)
Pm343	SAMN12220756	2018	USA	North America	NCBI	Human	4	0	96	Col(BS512)	cat,tet(J)
Pm342	SAMN12220757	2018	USA	North America	NCBI	Human	20	0	157		aadA1,blaTEM-1A,cat,tet(J),dfrA1
Pm341	SAMN12220760	2018	USA	North America	NCBI	Human	2	1	185		aadA1,aph(6)-Id,aph(3'')-Ib,aph(3')-Ia,blaTEM-1B,cat,catA1,sul2,dfrA1
Pm340	SAMN12220758	2018	USA	North America	NCBI	Human	44	0	348		cat,tet(J)
Pm339	SAMN12220763	2018	USA	North America	NCBI	Human	43	0	450		cat,tet(J)
Pm338	SAMN12220759	2018	USA	North America	NCBI	Human	43	0	450		cat,tet(J)
Pm337	SAMN12220761	2018	USA	North America	NCBI	Human	24	0	633		cat,tet(J)
Pm336	SAMN12220765	2018	USA	North America	NCBI	Human	13	0	97		aadA2,aadA1,ant(2'')-Ia,blaTEM-1C,blaTEM-1B,cat,sul1,tet(J),dfrA1,qacE
Pm335	SAMN12220764	2018	USA	North America	NCBI	Human	2	1	185		aadA1,aph(6)-Id,aph(3'')-Ib,aph(3')-Ia,blaTEM-1B,cat,catA1,sul2,dfrA1
Pm334	SAMN12220766	2018	USA	North America	NCBI	Human	11	0	130		cat,tet(J)
Pm333	SAMN13622115	2018	USA	North America	NCBI	Human	78	0	425		cat,tet(J)
Pm332	SAMN12220768	2018	USA	North America	NCBI	Human	4	0	96		cat,tet(J)
Pm331	SAMN12220767	2018	USA	North America	NCBI	Human	68	0	557		cat,tet(J)
Pm330	SAMN12220770	2018	USA	North America	NCBI	Human	115	0	635	Col3M,Col3M	cat,tet(J)
Pm329	SAMN16816162	2017	China	Asia	NCBI	Human	6	0	178		aadA2,blaCMY-2,blaNDM-1,cat,ARR-3,sul1,sul1,tet(J),dfrA12,qacE,qacE
Pm328	SAMN16816163	2017	China	Asia	NCBI	Human	6	0	178		aadA2,blaCMY-2,blaNDM-1,blaNDM-1,cat,ARR-3,ARR-3,sul1,sul1,sul1,tet(J),dfrA12,qacE,qacE,qacE
Pm327	SAMN16816180	2017	China	Asia	NCBI	Human	6	0	178		aadA2,blaCMY-2,blaNDM-1,cat,ARR-3,sul1,sul1,tet(J),dfrA12,qacE,qacE
Pm326	SAMN16816126	2017	China	Asia	NCBI	Human	6	0	178		aadA2,blaCMY-2,blaNDM-1,blaNDM-1,cat,ARR-3,ARR-3,sul1,sul1,sul1,tet(J),dfrA12,qacE,qacE,qacE
Pm325	SAMN16816155	2017	China	Asia	NCBI	Human	6	0	178		aadA2,blaCMY-2,blaNDM-1,blaNDM-1,cat,ARR-3,ARR-3,sul1,sul1,sul1,tet(J),dfrA12,qacE,qacE,qacE
Pm324	SAMN16816112	2017	China	Asia	NCBI	Human	6	0	178		aadA2,blaCMY-2,blaNDM-1,cat,ARR-3,sul1,tet(J),dfrA12,qacE
Pm323	SAMN15532486	2015	USA	North America	NCBI	Human	122	0	226		cat,tet(J)
Pm322	SAMN15533164	2018	USA	North America	NCBI	Human	11	0	130		cat,tet(J)
Pm321	SAMN16540192	2018	UK	Europe	NCBI	Others	14	0	146		tet(J)
Pm320	SAMN16521237	2019	China	Asia	NCBI	Livestock	7	0	188		aph(4)-Ia,aph(6)-Id,aph(3'')-Ib,aadA2b,aac(3)-IV,aac(6')-Ib-cr,blaCTX-M-65,blaOXA-1,fosA3,ere(A),floR,floR,cat,catB3,aac(6')-Ib-cr,ARR-3,sul1,sul2,sul2,tet(C),tet(J),dfrA32,qacE
Pm319	SAMN13870809	2019	China	Asia	NCBI	Livestock	2	0	185		aph(4)-Ia,aph(6)-Id,aph(3')-Ia,aph(3'')-Ib,aadA1,aadA2b,aac(3)-IV,aac(6')-Ib-cr,blaCTX-M-65,blaOXA-1,fosA3,ere(A),cfr,cfr,floR,floR,cfr,cat,catB3,aac(6')-Ib-cr,ARR-3,sul1,sul2,sul2,tet(C),tet(J),dfrA1,dfrA32,qacE
Pm318	SAMN15770595	2017	China	Asia	NCBI	Livestock	7	0	188		aph(4)-Ia,aph(6)-Id,aph(6)-Id,aph(6)-Id,aph(3'')-Ib,aph(3'')-Ib,aph(3'')-Ib,aph(3'')-Ib,aadA2b,aac(3)-IV,aph(3')-VIa,aph(3')-VIa,aac(6')-Ib-cr,bleO,blaCTX-M-65,blaOXA-1,fosA3,ere(A),erm(42),floR,cat,catB3,aac(6')-Ib-cr,ARR-3,sul1,sul2,sul2,tet(C),tet(J),dfrA32,qacE
Pm317	SAMN16176564	2016	China	Asia	NCBI	Livestock	1	0	540	IncA/C2	aph(6)-Id,aph(3'')-Ib,aac(6')-Il,blaCMY-2,cat,floR,sul1,sul2,tet(A),tet(J),dfrA1,qacE
Pm316	SAMN08991222	2017	China	Asia	NCBI	Livestock	11	0	130		aadA1,blaCMY-2,cat,tet(J),dfrA1
Pm315	SAMN15786798	2016	China	Asia	NCBI	Human	24	0	221	Col3M	cat,qnrD1,sul1,tet(J),dfrA5,qacE
Pm314	SAMN15786799	2016	China	Asia	NCBI	Human	24	0	221	Col3M	cat,qnrD1,sul1,tet(J),dfrA5,qacE
Pm313	SAMN15786800	2017	China	Asia	NCBI	Human	24	0	221	Col3M	cat,qnrD1,sul1,tet(J),dfrA5,qacE
Pm312	SAMN15786801	2017	China	Asia	NCBI	Human	37	0	116	Col3M,rep7a	cat,tet(J)
Pm311	SAMN15786802	2017	China	Asia	NCBI	Human	86	0	220		aph(3')-Ia,aadA2b,aph(6)-Id,aph(3'')-Ib,blaCARB-2,ere(A),cat,floR,sul1,sul2,tet(C),tet(J),dfrA32,qacE
Pm310	SAMN15786803	2018	China	Asia	NCBI	Human	4	1	96	Col3M	aadA2b,aph(3')-Ia,blaCARB-2,floR,cat,catA1,qnrD1,tet(G),tet(J),dfrA10,qacE
Pm309	SAMN15786805	2018	China	Asia	NCBI	Human	1	1	135		aac(3)-IId,aph(4)-Ia,aac(3)-IV,aadA2b,aph(6)-Id,aph(3'')-Ib,aadA1,blaCTX-M-14,blaTEM-1B,fosA3,ere(A),cat,catA1,floR,sul1,sul2,sul2,sul2,tet(C),tet(J),dfrA32,dfrA1,qacE
Pm308	SAMN15786804	2018	China	Asia	NCBI	Human	163	0	219		cat,tet(J)
Pm307	SAMN15786806	2018	China	Asia	NCBI	Human	19	0	218		aac(3)-IId,aph(4)-Ia,aac(3)-IV,aac(6')-Ib-cr,aph(6)-Id,aph(3'')-Ib,aph(3')-Ia,blaOXA-1,blaCTX-M-65,blaTEM-1B,blaCARB-2,fosA3,floR,catB3,cat,aac(6')-Ib-cr,ARR-3,sul1,tet(J),dfrA12,qacE
Pm306	SAMN15786807	2018	China	Asia	NCBI	Human	164	0	217	Col3M	aadA2b,cat,qnrD1,sul1,tet(J),qacE
Pm305	SAMN13254340	2019	China	Asia	NCBI	Livestock	3	1	210		aph(4)-Ia,aph(6)-Id,aph(3')-Ia,aph(3'')-Ib,aadA2,aadA1,aadA1,aac(3)-IV,rmtB,blaCMY-2,blaTEM-1B,blaTEM-1B,erm(42),lnu(F),floR,catA1,cat,qnrA1,qnrA1,qnrA1,qnrA1,sul1,sul1,sul1,sul1,sul2,sul2,tet(J),tet(G),dfrA12,dfrA1,qacE,qacE
Pm304	SAMN14937971	2018	China	Asia	NCBI	Others	1	0	135		aac(3)-IId,aph(6)-Id,aph(3')-Ia,aph(3'')-Ib,aadA5,aadA1,blaTEM-1B,catA1,cat,sul1,sul2,tet(J),dfrA1,dfrA17,qacE
Pm303	SAMN14930855	2018	China	Asia	NCBI	Human	60	0	215		aph(6)-Id,aph(3')-Ia,aph(3'')-Ib,aadA2b,aac(6')-Ib-cr,blaOXA-1,ere(A),cat,catB3,aac(6')-Ib-cr,ARR-3,sul1,sul2,tet(C),tet(J),dfrA32,qacE
Pm302	SAMN14930506	2019	China	Asia	NCBI	Human	1	0	207		aph(4)-Ia,aph(6)-Id,aph(3'')-Ib,aadA1,aadA1,aadA2b,aac(3)-IV,aac(6')-Ib-cr,blaOXA-1,cmlA1,floR,floR,cat,catB3,aac(6')-Ib-cr,ARR-3,sul1,sul2,sul2,sul3,tet(J),dfrA1,dfrA1,qacE
Pm301	SAMN14916645	2019	China	Asia	NCBI	Others	1	1	135		aph(3')-Ia,aadA1,aadA1,aadA2b,aac(6')-Ib-cr,blaOXA-1,fosA3,cmlA1,floR,cat,catB3,aac(6')-Ib-cr,ARR-3,sul1,sul2,sul3,tet(C),tet(J),dfrA1,qacE
Pm300	SAMN14910118	2018	China	Asia	NCBI	Others	1	0	140		aph(4)-Ia,aph(4)-Ia,aph(6)-Id,aph(6)-Id,aph(3')-Ia,aph(3')-Ia,aph(3'')-Ib,aph(3'')-Ib,aadA1,aadA1,aac(3)-IV,aac(3)-IV,aac(6')-Ib-cr,aac(6')-Ib-cr,blaOXA-1,blaOXA-1,fosA3,fosA3,lnu(F),floR,floR,cat,catB3,catB3,aac(6')-Ib-cr,aac(6')-Ib-cr,ARR-3,ARR-3,ARR-6,sul1,sul1,sul1,sul2,sul2,sul2,sul2,tet(A),tet(A),tet(J),dfrA1,qacE,qacE,qacE
Pm296	SAMN14938214	2018	China	Asia	NCBI	Others	5	0	212		aph(4)-Ia,aadA1,aadA1,aadA1,aadA2b,aac(3)-IV,aac(6')-Ib-cr,blaOXA-1,lnu(F),cmlA1,floR,cat,catB3,aac(6')-Ib-cr,ARR-3,sul1,sul2,sul3,tet(J),dfrA1,qacE
Pm295	SAMN14938213	2018	China	Asia	NCBI	Others	5	0	212		aph(4)-Ia,aadA1,aadA1,aadA1,aadA2b,aac(3)-IV,aac(6')-Ib-cr,blaOXA-1,lnu(F),cmlA1,floR,cat,catB3,aac(6')-Ib-cr,ARR-3,sul1,sul2,sul3,tet(J),dfrA1,qacE
Pm293	SAMN13037561	2016	China	Asia	NCBI	Human	1	1	135	IncN	aac(3)-IId,aph(6)-Id,aph(3')-Ia,aph(3'')-Ib,aadA5,aadA1,blaTEM-1B,blaKPC-2,catA1,cat,sul1,sul2,tet(J),dfrA1,dfrA17,qacE
Pm292	SAMN15002272	2017	China	Asia	NCBI	Livestock	46	0	154		aph(4)-Ia,aph(6)-Id,aph(3'')-Ib,aadA1,aadA2b,aac(3)-IV,aac(6')-Ib-cr,aph(4)-Ia,aph(3')-Ia,aadA1,aadA1,aac(3)-IV,aac(6')-Ib-cr,blaTEM-1B,blaOXA-1,blaDHA-1,blaNDM-1,msr(E),mph(E),lnu(F),cfr,cfr,cmlA1,floR,catA1,catB3,floR,cfr,aac(6')-Ib-cr,aac(6')-Ib-cr,ARR-3,ARR-3,sul1,sul1,sul2,sul2,sul3,sul1,sul1,sul1,tet(J),dfrA1,dfrA1,qacE,qacE,qacE,qacE
Pm291	SAMN15002270	2017	China	Asia	NCBI	Livestock	9	0	190		aph(4)-Ia,aph(3')-Ia,aadA2,aadA2,aac(3)-IV,bleO,aadA1,aadA1,blaCARB-2,blaNDM-1,lnu(F),msr(E),mph(E),lnu(F),floR,cat,sul1,sul1,sul2,sul1,tet(B),tet(J),tet(J),dfrA12,dfrA1,qacE,qacE,qacE
Pm289	SAMN14389038	2019	China	Asia	NCBI	Human	1	1	135	IncN	aadA5,aac(3)-IId,aph(6)-Id,aph(3'')-Ib,aph(3')-Ia,aadA1,blaKPC-2,blaTEM-1B,cat,catA1,sul1,sul2,tet(J),dfrA17,dfrA1,qacE
Pm288	SAMN14389039	2019	China	Asia	NCBI	Human	1	1	135	IncN	aac(3)-IId,aph(6)-Id,aph(3'')-Ib,aadA5,aadA1,aph(3')-Ia,blaKPC-2,blaTEM-1B,cat,catA1,sul2,sul1,tet(J),dfrA17,dfrA1,qacE
Pm287	SAMN14389040	2019	China	Asia	NCBI	Human	1	1	135	IncN	aadA1,aadA5,aac(3)-IId,aph(6)-Id,aph(3'')-Ib,aph(3')-Ia,blaKPC-2,blaTEM-1B,cat,catA1,sul1,sul2,tet(J),dfrA1,dfrA17,qacE
Pm286	SAMN10846777	2015	France	Europe	NCBI	Human	1	0	93		aadA1,lnu(F),tet(J),dfrA1
Pm285	SAMN14558572	2019	China	Asia	NCBI	Livestock	3	0	210		aph(4)-Ia,aph(6)-Id,aph(6)-Id,aph(3')-Ia,aph(3')-Ia,aph(3'')-Ib,aph(3'')-Ib,aadA1,aadA2b,aac(3)-IV,aac(6')-Ib-cr,aac(6')-Ib-cr,bleO,blaCTX-M-3,blaTEM-1B,blaOXA-1,blaOXA-1,ere(A),cfr,cfr,floR,cfr,cat,catB3,catB3,aac(6')-Ib-cr,aac(6')-Ib-cr,ARR-3,ARR-3,sul1,sul1,sul2,sul2,sul2,tet(C),tet(J),dfrA1,dfrA32,qacE,qacE
Pm284	SAMN13110952	2015	France	Europe	NCBI	Human	1	0	93	Col(MG828)	aadA1,lnu(F),tet(J),dfrA1
Pm283	SAMN14363851	2013	China	Asia	NCBI	Human	1	1	135	IncN	aadA1,aadA5,aac(3)-IId,aph(6)-Id,aph(3'')-Ib,aph(3')-Ia,blaKPC-2,blaTEM-1B,cat,catA1,sul1,sul2,tet(J),dfrA1,dfrA17,qacE
Pm282	SAMN14363865	2013	China	Asia	NCBI	Human	1	1	135	IncN	aadA1,aadA5,aac(3)-IId,aph(6)-Id,aph(3'')-Ib,aph(3')-Ia,blaKPC-2,blaTEM-1B,cat,catA1,sul1,sul2,tet(J),dfrA1,dfrA17,qacE
Pm281	SAMN14363854	2013	China	Asia	NCBI	Human	1	1	135	IncN	aadA1,aadA5,aac(3)-IId,aph(6)-Id,aph(3'')-Ib,aph(3')-Ia,blaKPC-2,blaTEM-1B,cat,catA1,sul1,sul2,tet(J),dfrA1,dfrA17,qacE
Pm280	SAMN14363863	2013	China	Asia	NCBI	Human	1	1	135	IncN	aadA1,aadA5,blaKPC-2,blaKPC-2,blaTEM-1B,cat,catA1,sul1,tet(J),dfrA1,dfrA17,qacE
Pm279	SAMN14363864	2013	China	Asia	NCBI	Human	1	1	135	IncN	aadA1,aadA5,aac(3)-IId,aph(6)-Id,aph(3'')-Ib,aph(3')-Ia,blaKPC-2,blaTEM-1B,cat,catA1,sul1,sul2,tet(J),dfrA1,dfrA17,qacE
Pm278	SAMN14363857	2013	China	Asia	NCBI	Human	1	1	135	IncN	aadA1,aadA5,aac(3)-IId,aph(6)-Id,aph(3'')-Ib,aph(3')-Ia,blaKPC-2,blaTEM-1B,cat,catA1,sul1,sul2,tet(J),dfrA1,dfrA17,qacE
Pm277	SAMN14363859	2013	China	Asia	NCBI	Human	1	1	135	IncN	aadA1,aac(3)-IId,aadA5,aph(6)-Id,aph(3'')-Ib,aph(3')-Ia,blaKPC-2,blaTEM-1B,cat,catA1,sul1,sul2,tet(J),dfrA1,dfrA17,qacE
Pm276	SAMN14363853	2013	China	Asia	NCBI	Human	1	1	135	IncN	aadA1,aac(3)-IId,aadA5,blaKPC-2,blaTEM-1B,cat,catA1,sul1,tet(J),dfrA1,dfrA17,qacE
Pm275	SAMN14363858	2013	China	Asia	NCBI	Human	1	1	135	IncN	aadA1,aadA5,aac(3)-IId,aph(6)-Id,aph(3'')-Ib,aph(3')-Ia,blaKPC-2,blaTEM-1B,cat,catA1,sul1,sul2,tet(J),dfrA1,dfrA17,qacE
Pm274	SAMN14363855	2013	China	Asia	NCBI	Human	1	1	135	IncN	aadA1,aadA5,aac(3)-IId,aph(6)-Id,aph(3'')-Ib,aph(3')-Ia,blaKPC-2,blaTEM-1B,cat,catA1,sul1,sul2,tet(J),dfrA1,dfrA17,qacE
Pm273	SAMN14363850	2013	China	Asia	NCBI	Human	1	1	135	IncN	aadA1,aadA5,aac(3)-IId,aph(6)-Id,aph(3'')-Ib,aph(3')-Ia,blaKPC-2,blaTEM-1B,cat,catA1,sul1,sul2,tet(J),dfrA1,dfrA17,qacE
Pm272	SAMN14363856	2013	China	Asia	NCBI	Human	1	1	135	IncN	aadA1,aadA5,aac(3)-IId,aph(6)-Id,aph(3'')-Ib,aph(3')-Ia,blaKPC-2,blaTEM-1B,cat,catA1,sul1,sul2,tet(J),dfrA1,dfrA17,qacE
Pm271	SAMN14363849	2014	China	Asia	NCBI	Human	1	1	135	ColpVC,ColpVC,IncN	aadA1,aadA5,aac(3)-IId,aph(6)-Id,aph(3'')-Ib,aph(3')-Ia,blaKPC-2,blaTEM-1B,cat,catA1,sul1,sul2,tet(J),dfrA1,dfrA17,qacE
Pm270	SAMN14363852	2013	China	Asia	NCBI	Human	1	1	135	IncN	aadA1,aadA5,blaKPC-2,blaKPC-2,blaTEM-1B,cat,catA1,sul1,tet(J),dfrA1,dfrA17,qacE
Pm269	SAMN14363847	2014	China	Asia	NCBI	Human	1	1	135	ColpVC,IncFII(pHN7A8),IncN	aadA1,aadA5,aac(3)-IId,aph(6)-Id,aph(3'')-Ib,aph(3')-Ia,blaKPC-2,blaTEM-1B,cat,catA1,sul1,sul2,tet(J),dfrA1,dfrA17,qacE
Pm268	SAMN14363848	2014	China	Asia	NCBI	Human	1	1	135	ColpVC,IncFII(pHN7A8),IncN	aadA1,aadA5,aac(3)-IId,aph(6)-Id,aph(3'')-Ib,rmtB,aph(3')-Ia,blaKPC-2,blaTEM-1B,fosA3,cat,catA1,sul1,sul2,tet(J),dfrA1,dfrA17,qacE
Pm267	SAMN14363846	2013	China	Asia	NCBI	Human	1	1	135	IncN	aadA1,aadA5,aac(3)-IId,aph(6)-Id,aph(3'')-Ib,aph(3')-Ia,blaKPC-2,blaTEM-1B,cat,catA1,sul1,sul2,tet(J),dfrA1,dfrA17,qacE
Pm266	SAMN14363861	2013	China	Asia	NCBI	Human	1	1	135	IncN	aadA1,aadA5,aac(3)-IId,aph(6)-Id,aph(3'')-Ib,aph(3')-Ia,blaKPC-2,blaTEM-1B,cat,catA1,sul1,sul2,tet(J),dfrA1,dfrA17,qacE
Pm265	SAMN14363845	2013	China	Asia	NCBI	Human	1	1	135	IncN	aadA1,aadA5,aac(3)-IId,aph(6)-Id,aph(3'')-Ib,aph(3')-Ia,blaKPC-2,blaTEM-1B,cat,catA1,sul1,sul2,tet(J),dfrA1,dfrA17,qacE
Pm264	SAMN14363860	2013	China	Asia	NCBI	Human	1	1	135	IncN	aadA1,aadA5,aac(3)-IId,aph(6)-Id,aph(3'')-Ib,aph(3')-Ia,blaKPC-2,blaTEM-1B,cat,catA1,sul1,sul2,tet(J),dfrA1,dfrA17,qacE
Pm263	SAMN14363862	2013	China	Asia	NCBI	Human	1	1	135	IncN	aadA1,aadA5,aac(3)-IId,aph(6)-Id,aph(3'')-Ib,aph(3')-Ia,blaKPC-2,blaTEM-1B,cat,catA1,sul1,sul2,tet(J),dfrA1,dfrA17,qacE
Pm262	SAMN14331403	2020	China	Asia	NCBI	Human	6	0	115		cat,tet(J)
Pm261	SAMN14331295	2019	China	Asia	NCBI	Human	17	0	209		aac(3)-IId,aph(6)-Id,aph(6)-Id,aph(3'')-Ib,aph(3'')-Ib,aph(3'')-Ib,aph(3'')-Ib,floR,floR,catA1,cat,qnrS1,sul2,tet(A),tet(J)
Pm260	SAMN10754624	2018	China	Asia	NCBI	Livestock	18	0	208		blaCMY-2,cat,sul1,tet(J),tet(A),dfrA5,qacE
Pm259	SAMN12995602	2015	Brazil	South America	NCBI	Human	6	0	178	Col3M	aadA2,aadA1,aadA1,ant(2'')-Ia,blaCTX-M-2,lnu(G),cat,qnrD1,qnrD1,sul1,sul1,tet(J),dfrA1,dfrA1,qacE,qacE
Pm258	SAMN14134907	2018	China	Asia	NCBI	Livestock	1	0	207	Col3M	aph(4)-Ia,aadA2b,aac(3)-IV,aac(6')-Ib-cr,aadA1,blaOXA-1,cat,cmlA1,floR,catB3,aac(6')-Ib-cr,qnrD1,ARR-3,sul2,sul1,sul3,tet(J),dfrA1,qacE
Pm257	SAMN14252151	2003	Czech_Republic	Europe	NCBI	Human	148	0	206		cat,tet(J)
Pm256	SAMN13738061	2018	China	Asia	NCBI	Livestock	10	0	205	Col3M,IncA/C2	aph(4)-Ia,aph(3')-Ia,aadA2,aadA1,aadA1,aac(3)-IV,aac(6')-Ib-cr,aac(3)-IId,aph(6)-Id,aph(6)-Id,aph(3')-Ia,aph(3'')-Ib,aph(3'')-Ib,aph(3'')-Ib,aph(3'')-Ib,aph(3'')-Ib,blaDHA-1,blaTEM-1B,msr(E),mph(E),lnu(F),floR,cat,floR,qnrA1,aac(6')-Ib-cr,qnrD1,ARR-3,sul1,sul1,sul1,sul1,sul2,sul2,tet(J),tet(X6),dfrA12,dfrA1,qacE,qacE,qacE
Pm255	SAMN14074148	2017	China	Asia	NCBI	Others	2	0	203		aph(4)-Ia,aph(3')-Ia,aph(3')-Ia,aadA1,aadA2b,aac(3)-IV,aac(6')-Ib-cr,bleO,blaCTX-M-65,blaOXA-1,msr(E),ere(A),mph(E),floR,cat,catB3,aac(6')-Ib-cr,ARR-3,sul1,sul2,tet(C),tet(J),dfrA1,dfrA32,qacE
Pm242	SAMN12250726	2016	USA	North America	NCBI	Human	4	0	96		cat,tet(J)
Pm233	SAMN13936255	2018	Canada	North America	NCBI	Human	26	0	195		aadA1,blaIMP-27,cat,tet(J)
Pm232	SAMN13830006	2015	Nigeria	Africa	NCBI	Human	3	1	170		aph(6)-Id,aph(3'')-Ib,aadA2,aac(6')-Ib-cr,aadA1,aac(3)-IIa,ant(2'')-Ia,aph(3')-Ia,blaTEM-1B,blaOXA-1,blaCTX-M-15,catA1,cat,aac(6')-Ib-cr,qnrD2,sul2,sul1,tet(A),tet(J),dfrA1,qacE
Pm231	SAMN13531401	2018	China	Asia	NCBI	Livestock	1	1	135	Col3M,Col3M	aph(4)-Ia,aac(3)-IV,aac(6')-Ib-cr,aph(6)-Id,aph(6)-Id,aph(3'')-Ib,aph(3'')-Ib,aph(3'')-Ib,aph(3'')-Ib,aph(3')-VIa,bleO,aadA2b,aadA1,blaCTX-M-65,blaOXA-1,fosA3,erm(42),ere(A),cat,catA1,catB3,floR,cmlA1,aac(6')-Ib-cr,qnrD1,ARR-3,sul1,sul3,sul2,tet(C),tet(X6),tet(J),dfrA32,dfrA1,qacE
Pm230	SAMN13509247	2019	China	Asia	NCBI	Livestock	3	0	170	repUS18	aadA2b,aph(4)-Ia,aph(3')-Ia,aadA2,aadA1,aadA1,aac(3)-IV,aac(6')-Ib-cr,blaDHA-1,cfr,msr(E),mph(E),lnu(F),cfr,cat,cfr,floR,qnrA1,aac(6')-Ib-cr,ARR-3,sul1,sul1,sul1,sul1,sul1,sul2,tet(J),dfrA12,dfrA1,qacE,qacE,qacE,qacE
Pm229	SAMN10219240	2016	China	Asia	NCBI	Human	1	1	135	IncN	aadA5,aac(3)-IId,aph(6)-Id,aph(3'')-Ib,aph(3')-Ia,aadA1,blaKPC-2,blaTEM-1B,cat,catA1,sul1,sul2,tet(J),dfrA17,dfrA1,qacE
Pm228	SAMN10219264	2016	China	Asia	NCBI	Human	1	1	135	IncN	aadA5,aac(3)-IId,aph(6)-Id,aph(3'')-Ib,aadA1,aph(3')-Ia,blaKPC-2,blaTEM-1B,cat,catA1,sul1,sul2,tet(J),dfrA17,dfrA1,qacE
Pm227	SAMN10219241	2016	China	Asia	NCBI	Human	1	1	135	IncN	aac(3)-IId,aadA5,aph(6)-Id,aph(3'')-Ib,aadA1,aph(3')-Ia,blaKPC-2,blaTEM-1B,cat,catA1,sul1,sul2,tet(J),dfrA17,dfrA1,qacE
Pm226	SAMN10218954	2016	China	Asia	NCBI	Human	1	1	135	IncN	aac(3)-IId,aadA5,aph(6)-Id,aph(3'')-Ib,aadA1,aph(3')-Ia,blaKPC-2,blaTEM-1B,cat,catA1,sul1,sul2,tet(J),dfrA17,dfrA1,qacE
Pm225	SAMN10219204	2016	China	Asia	NCBI	Human	1	1	135	IncN	aadA5,aac(3)-IId,aph(6)-Id,aph(3'')-Ib,aph(3')-Ia,aadA1,blaKPC-2,blaTEM-1B,cat,catA1,sul1,sul2,tet(J),dfrA17,dfrA1,qacE
Pm224	SAMN10219238	2016	China	Asia	NCBI	Human	1	1	135	IncN	aac(3)-IId,aadA5,aph(6)-Id,aph(3'')-Ib,aadA1,aph(3')-Ia,blaKPC-2,blaTEM-1B,cat,catA1,sul1,sul2,tet(J),dfrA17,dfrA1,qacE
Pm219	SAMN11567705	2014	Singapore	Asia	NCBI	Human	1	0	192		blaOXA-23,cat,tet(J)
Pm218	SAMN11567707	2014	Singapore	Asia	NCBI	Human	134	0	193		blaOXA-23,tet(J)
Pm217	SAMN11567706	2014	Singapore	Asia	NCBI	Human	1	0	192		blaOXA-23,cat,tet(J)
Pm216	SAMN13082492	2019	Italy	Europe	NCBI	Human	24	0	158	Col3M	aadA1,aadA1,aadA1,aph(3')-VI,blaNDM-1,blaOXA-10,cat,qnrD1,ARR-2,sul1,sul1,tet(J),tet(B),dfrA1,dfrA14,qacE
Pm215	SAMN12995601	2015	Brazil	South America	NCBI	Human	7	0	191		aadA1,aph(6)-Id,aph(3'')-Ib,aph(3')-Ia,blaCMY-2,cat,sul2,tet(J),dfrA1
Pm214	SAMN12995603	2015	Brazil	South America	NCBI	Human	8	0	92		cat,tet(J)
Pm213	SAMN12995604	2015	Brazil	South America	NCBI	Human	6	0	178		aadA2,ant(2'')-Ia,aadA1,blaCTX-M-2,lnu(G),cat,sul1,sul1,tet(J),dfrA1,qacE,qacE
Pm212	SAMN12995605	2015	Brazil	South America	NCBI	Human	8	0	99		cat,tet(J)
Pm211	SAMN12770272	2002	Poland	Europe	NCBI	Human	9	0	190		aac(3)-IIa,aadA2b,blaTEM-2,cat,sul1,tet(J),qacE
Pm210	SAMN12734738	1987	Poland	Europe	NCBI	Human	72	0	1		cat,tet(J)
Pm209	SAMN12636071	2018	China	Asia	NCBI	Human	83	0	189	IncX3	aph(3')-Ia,aadA2b,aac(6')-Ib-cr,blaCTX-M-3,blaTEM-1B,blaOXA-1,blaNDM-5,fosA3,msr(E),mph(E),floR,cat,catB3,aac(6')-Ib-cr,ARR-3,sul1,sul1,sul1,tet(A),tet(J),dfrA10,qacE,qacE,qacE
Pm208	SAMN12566310	2016	France	Europe	NCBI	Human	15	0	142		aph(4)-Ia,aac(3)-IIa,aph(6)-Id,aph(6)-Id,aph(3')-Ia,aph(3')-Ia,aph(3')-Ia,aph(3'')-Ib,aph(3'')-Ib,aph(3'')-Ib,aph(3'')-Ib,aph(3'')-Ib,aph(3'')-Ib,aph(3'')-Ib,aph(3'')-Ib,aadA1,aac(3)-IV,blaOXA-23,lnu(G),floR,cat,sul2,tet(J),dfrA1
Pm207	SAMN12258067	2018	China	Asia	NCBI	Human	7	0	188	Col3M,Col3M	bleO,aph(6)-Id,aph(3')-VIa,aph(4)-Ia,aac(3)-IV,aadA2b,aac(6')-Ib-cr,blaNDM-1,blaCTX-M-65,blaOXA-1,fosA3,ere(A),erm(42),floR,cat,aac(6')-Ib-cr,ARR-3,sul1,sul2,tet(J),tet(C),dfrA32,qacE
Pm206	SAMN12259022	2018	China	Asia	NCBI	Human	23	0	187	Col3M,IncA/C2	armA,aadA2,aac(6')-IIa,blaTEM-1B,blaNDM-1,blaCTX-M-3,msr(E),mph(E),cat,catB3,qnrD1,ARR-3,sul2,sul1,tet(J),dfrA1,qacE
Pm205	SAMN12216147	2013	France	Europe	NCBI	Human	11	0	130		aadA1,aph(3')-Ia,blaCMY-2,cat,tet(J),dfrA1
Pm204	SAMN12215362	2018	China	Asia	NCBI	Livestock	3	0	186		aph(6)-Id,aph(3')-Ia,aph(3'')-Ib,aadA2b,ere(A),floR,cat,sul2,tet(C),tet(J),dfrA32
Pm203	SAMN12217607	2015	Greece	Europe	NCBI	Human	1	1	135?		aadA1,aac(3)-IId,aac(3)-IV,aac(6')-IIc,aph(3')-Ia,aadA5,aph(6)-Id,aph(3'')-Ib,blaTEM-2,blaTEM-2,blaVIM-4,blaVIM-4,lnu(F),catA1,cat,sul1,sul2,tet(J),dfrA1,dfrA17,qacE
Pm202	SAMN09272520	2017	Brazil	South America	NCBI	Human	8	0	92		cat,tet(J)
Pm200	SAMN10883387	2018	France	Europe	NCBI	Human	2	1	185		aadA1,aac(3)-IIa,aph(6)-Id,aph(3'')-Ib,aph(3'')-Ib,aph(3'')-Ib,aph(3'')-Ib,aph(3')-Ia,blaOXA-23,blaTEM-1B,catA1,cat,floR,sul2,sul2,sul2,tet(J),tet(A),dfrA1
Pm198	SAMN10883395	2013	Belgium	Europe	NCBI	Human	18	0	-		aadA14,aadA1,blaOXA-58,blaTEM-1B,cat,tet(J),dfrA1
Pm197	SAMN10883390	2018	France	Europe	NCBI	Human	15	0	142		aadA1,aph(6)-Id,aph(3'')-Ib,aph(3'')-Ib,aph(3'')-Ib,aph(3'')-Ib,aac(3)-IIa,aph(3')-Ia,blaOXA-23,cat,floR,sul2,tet(J),dfrA1
Pm196	SAMN10883391	2018	France	Europe	NCBI	Human	15	0	142		aadA1,aph(6)-Id,aph(3'')-Ib,aph(3'')-Ib,aph(3'')-Ib,aph(3'')-Ib,aac(3)-IIa,aph(3')-Ia,blaOXA-23,cat,floR,sul2,tet(J),dfrA1
Pm195	SAMN10883392	2018	France	Europe	NCBI	Human	15	0	142		aadA1,aph(6)-Id,aph(3'')-Ib,aph(3'')-Ib,aph(3'')-Ib,aph(3'')-Ib,aac(3)-IIa,aph(3')-Ia,blaOXA-23,cat,sul2,tet(J),dfrA1
Pm192	SAMN11126836	2018	UK	Europe	NCBI	Others	14	0	146		tet(J)
Pm189	SAMN10883388	2018	France	Europe	NCBI	Human	15	0	142		aadA1,aph(6)-Id,aph(3'')-Ib,aph(3'')-Ib,aph(3'')-Ib,aph(3'')-Ib,aac(3)-IIa,aph(3')-Ia,blaOXA-23,cat,floR,sul2,tet(J),dfrA1
Pm188	SAMN10883389	2018	France	Europe	NCBI	Human	15	0	142		aadA1,aph(6)-Id,aph(3'')-Ib,aph(3'')-Ib,aph(3'')-Ib,aph(3'')-Ib,aph(3')-Ia,blaOXA-23,cat,floR,sul2,tet(J),dfrA1
Pm185	SAMN10883403	2016	Belgium	Europe	NCBI	Human	15	0	-		aph(6)-Id,aph(3'')-Ib,aadA1,aph(3')-Ia,blaOXA-23,cat,floR,sul2,tet(Y),tet(J),dfrA1
Pm176	SAMN10820088	2018	Lebanon	Asia	NCBI	Human	2	1	185		aph(6)-Id,aph(3'')-Ib,aac(3)-IIa,aac(6')-Ib-cr,aadA1,aph(3')-Ia,blaOXA-1,blaTEM-1B,catA1,cat,aac(6')-Ib-cr,sul2,tet(J),dfrA1
Pm175	SAMN10038495	2018	France	Europe	NCBI	Human	15	0	142		aadA1,aph(6)-Id,aph(3'')-Ib,aph(3'')-Ib,aph(3'')-Ib,aph(3'')-Ib,aac(3)-IIa,aph(3')-Ia,blaOXA-23,cat,floR,sul2,tet(J),dfrA1
Pm174	SAMN10840742	2018	France	Europe	NCBI	Human	14	0	181	IncA/C2	aph(3')-VI,aac(6')-Ib-cr,aph(6)-Id,aph(3'')-Ib,aac(3)-IId,blaNDM-1,blaOXA-1,blaCMY-4,blaTEM-1B,blaSHV-12,catB3,floR,aac(6')-Ib-cr,qnrB32,qnrB9,ARR-3,sul1,sul2,tet(A),tet(J),dfrA14,qacE
Pm173	SAMN10847446	2016	France	Europe	NCBI	Human	137	0	182		cat,tet(J)
Pm172	SAMN10840741	2018	France	Europe	NCBI	Human	14	0	181	IncA/C2	aac(6')-Ib-cr,aac(3)-IId,aph(6)-Id,aph(3'')-Ib,aph(3')-VI,blaOXA-1,blaCMY-4,blaTEM-1B,blaSHV-12,blaNDM-1,catB3,floR,aac(6')-Ib-cr,qnrB32,qnrB9,ARR-3,sul1,sul2,tet(J),tet(A),dfrA14,qacE
Pm171	SAMN10458224	2017	China	Asia	NCBI	Livestock	11	0	130		aadA1,aph(4)-Ia,aac(3)-IV,aadA2b,aph(3')-Ia,blaCMY-2,lnu(F),floR,cat,sul1,sul2,tet(J),dfrA1,dfrA12,qacE
Pm170	SAMN10458210	2017	China	Asia	NCBI	Livestock	6	0	178		aph(4)-Ia,aac(3)-IV,aph(3')-Ia,blaCMY-2,lnu(F),cat,floR,sul1,sul2,tet(J),dfrA12,qacE
Pm169	SAMN10458081	2017	China	Asia	NCBI	Livestock	61	0	177		aadA1,aph(4)-Ia,aph(6)-Id,aph(3'')-Ib,aac(3)-IV,lnu(F),catB2,cat,floR,sul1,sul2,tet(A),tet(J),dfrA1,dfrA12,qacE
Pm168	SAMN10458171	2017	China	Asia	NCBI	Livestock	25	0	176		aph(4)-Ia,aph(6)-Id,aph(3')-Ia,aph(3')-Ia,aph(3')-Ia,aph(3'')-Ib,aadA1,aadA2b,aadA2b,aac(3)-IV,aac(6')-Ib-cr,aac(6')-Ib-cr,bleO,blaOXA-1,blaOXA-1,msr(E),ere(A),cfr,mph(E),cfr,cmlA1,floR,floR,floR,cfr,cat,catB3,catB3,aac(6')-Ib-cr,aac(6')-Ib-cr,ARR-3,ARR-3,sul1,sul1,sul1,sul2,sul2,sul3,tet(J),tet(C),tet(D),dfrA12,dfrA1,dfrA32,qacE,qacE,qacE
Pm166	SAMN08519252	2015	Germany	Europe	NCBI	Others	73	0	171		cat,tet(J)
Pm165	SAMN07602702	2013	Sweden	Europe	NCBI	Human	132	0	169	IncA/C2	aph(6)-Id,aph(3'')-Ib,aadA2,aadA1,aadA1,aph(3')-VI,aph(3')-VI,aph(3')-VI,armA,blaCMY-4,blaCMY-16,blaNDM-1,blaNDM-1,blaNDM-1,blaOXA-10,msr(E),mph(E),cmlA1,floR,ARR-2,sul1,sul1,sul1,sul1,sul1,sul2,tet(J),tet(A),dfrA12,dfrA14,qacE,qacE
Pm164	SAMN09270740	2017	UK	Europe	NCBI	Others	51	0	168		cat,sul1,tet(J),dfrA1,qacE
Pm163	SAMN09222159	2015	Brazil	South America	NCBI	Human	10	0	101	IncQ1	aph(3')-VIa,cat,tet(J)
Pm161	SAMN08798891	2000	Poland	Europe	NCBI	Human	24	0	158		cat,tet(J)
Pm160	SAMN08798946	2000	Poland	Europe	NCBI	Human	20	0	157		cat,tet(J)
Pm158	SAMN08463802	2014	China	Asia	NCBI	Human	9	0	155		aadA2,aac(6')-Ib-cr,blaCTX-M-14,blaOXA-1,cat,catB3,aac(6')-Ib-cr,ARR-3,sul1,sul1,tet(J),dfrA12,qacE,qacE
Pm157	SAMN08450188	2016	China	Asia	NCBI	Livestock	46	0	154		aph(4)-Ia,aph(3')-Ia,aadA1,aadA2,aadA2b,aac(3)-IV,bleO,blaCARB-2,lnu(F),cmlA1,floR,sul1,sul1,sul2,tet(J),dfrA16,qacE,qacE
Pm156	SAMN08513478	2016	USA	North America	NCBI	Human	120	0	153		cat,tet(J)
Pm155	SAMN08193712	2015	USA	North America	NCBI	Human	4	0	96		cat,tet(J)
Pm154	SAMN06106876	2013	South_Africa	Africa	NCBI	Human	133	0	151	IncA/C2	aph(6)-Id,aph(3'')-Ib,aadA2,aac(3)-IIa,blaCMY-2,blaSCO-1,blaTEM-131,cat,floR,sul2,sul1,tet(J),tet(A),dfrA12,qacE
Pm153	SAMN05715220	2014	China	Asia	NCBI	Human	1	1	135	ColpVC,IncFII(pHN7A8),IncN	aac(3)-IId,aph(6)-Id,aph(3')-Ia,aph(3'')-Ib,aadA5,aadA1,rmtB,blaTEM-1B,blaKPC-2,blaCTX-M-65,blaTEM-1B,fosA3,catA1,cat,sul1,sul2,tet(J),dfrA1,dfrA17,qacE
Pm152	SAMN05715221	2013	China	Asia	NCBI	Human	1	1	135	IncA/C2,IncN	aac(3)-IId,aph(6)-Id,aph(3')-Ia,aph(3'')-Ib,aadA5,aadA1,aac(3)-IId,aph(6)-Id,aph(3')-Ia,aph(3'')-Ib,aadA2,rmtB,blaTEM-1B,blaKPC-2,blaCTX-M-14,blaTEM-1B,catA1,cat,sul1,sul2,sul2,tet(J),tet(G),dfrA1,dfrA17,dfrA12,qacE,qacE,qacE
Pm151	SAMN07376741	2016	USA	North America	NCBI	Human	12	0	145		aadA1,blaIMP-27,cat,tet(J)
Pm150	SAMN07376756	2016	USA	North America	NCBI	Human	121	0	147	Col3M,IncX8	aadA1,aadA2,ant(2'')-Ia,blaIMP-27,blaTEM-1B,qnrD1,sul1,tet(J),qacE
Pm147	SAMN05383975	2013	Malaysia	Asia	NCBI	Human	135	0	141		cat,tet(J)
Pm146	SAMN04901710	2013	Malaysia	Asia	NCBI	Human	1	0	-		aadA1,aph(4)-Ia,aac(3)-IV,aac(6')-Ib-cr,aph(6)-Id,aph(3'')-Ib,blaOXA-1,blaCTX-M-65,fosA3,cat,catB3,aac(6')-Ib-cr,ARR-3,sul3,sul1,sul2,tet(J),tet(A),dfrA1,qacE
Pm145	SAMN04901708	2013	Malaysia	Asia	NCBI	Human	1	0	140		aadA1,aph(4)-Ia,aac(3)-IV,aac(6')-Ib-cr,aph(6)-Id,aph(3'')-Ib,blaOXA-1,blaCTX-M-65,fosA3,cat,catB3,aac(6')-Ib-cr,ARR-3,sul2,sul3,sul1,tet(J),tet(A),dfrA1,qacE
Pm144	SAMN03890860	2000	Uruguay	South America	NCBI	Human	89	0	648		cat,tet(J)
Pm143	SAMN02900469	2010	USA	North America	NCBI	Others	124	0	499	Col3M,Col3M	cat,tet(J)
Pm142	SAMN04849770	2013	Italy	Europe	NCBI	Human	1	1	93	IncFIA(HI1),IncR,IncR	aph(3')-Ia,aadA1,aadA1,aadA1,aadA1,armA,aac(6')-Ib3,aac(3)-Ia,blaCMY-16,blaKPC-2,blaKPC-2,blaTEM-1A,blaTEM-1A,blaTEM-1A,msr(E),mph(E),catA1,cat,aac(6')-Ib-cr,sul1,tet(A),tet(J),dfrA1,dfrA1,dfrA1,dfrA1,qacE
Pm141	SAMN04563558	2015	India	Asia	NCBI	Livestock	1	0	135		aadA1,aadA5,aac(6')-Ib-cr,blaOXA-1,cat,aac(6')-Ib-cr,tet(J),dfrA1,dfrA17
Pm140	SAMN04390157	2011	Malaysia	Asia	NCBI	Others	136	0	137		cat,tet(J)
Pm139	SAMN04395120	2012	China	Asia	NCBI	Human	25	0	136		aph(6)-Id,aph(3'')-Ib,aac(3)-IIa,aph(3')-Ia,aadA1,blaTEM-1B,blaCTX-M-121,blaCTX-M-14,cat,catA1,sul2,tet(J),dfrA1
Pm138	SAMN04395118	2012	China	Asia	NCBI	Human	1	1	135		aac(3)-IId,aph(6)-Id,aph(3'')-Ib,aac(6')-Ib3,aadA2,aadA1,aph(3')-Ia,blaCTX-M-14,blaTEM-1B,fosA3,mph(A),erm(42),cat,catA1,cmlA1,aac(6')-Ib-cr,sul1,sul1,sul1,sul2,tet(J),dfrA12,dfrA1
Pm137	SAMN03418023	2002	China	Asia	NCBI	Human	175	0	134		cat,tet(J)
Pm135	SAMN03154481	2013	Ireland	Europe	NCBI	Human	36	0	131		aadA3,ant(2'')-Ia,aph(3')-Ia,aadA1,blaCMY-2,blaTEM-1B,cat,sul1,sul1,sul1,sul1,tet(J),dfrA1,qacE
Pm134	SAMN03154486	2013	Ireland	Europe	NCBI	Human	11	0	130		blaCMY-2,cat,tet(J)
Pm133	SAMN03840807	2003	Italy	Europe	NCBI	Human	1	1	93		aph(3')-Ia,aadA1,aph(6)-Id,aph(3'')-Ib,aadA1,aadA1,aadA1,aac(6')-Ib3,aac(3)-Ia,blaCMY-16,blaTEM-1B,cat,catA1,aac(6')-Ib-cr,sul2,sul1,tet(J),tet(A),dfrA1,dfrA1,dfrA1,qacE
Pm132	SAMN03968923	2012	China	Asia	NCBI	Human	1	1	93		catA1,cat,tet(J)
Pm131	SAMN03968924	2012	China	Asia	NCBI	Human	1	1	93		catA1,cat,tet(J)
Pm1306	SAMEA110187924	2019	Armenia	Asia	NCBI	Human	1	1	135?	IncFII	aadA1,aadA5,aac(3)-IId,aph(6)-Id,aph(3'')-Ib,aac(6')-Ib-cr,aac(3)-IIa,aadA1,aadA5,aph(6)-Id,aph(3'')-Ib,aac(6')-Ib-cr,aac(3)-IIa,aac(3)-IId,blaCTX-M-15,blaOXA-1,blaTEM-1B,blaCTX-M-15,blaOXA-1,blaTEM-1B,cat,catA1,cat,catA1,aac(6')-Ib-cr,aac(6')-Ib-cr,sul1,sul2,sul1,sul2,tet(J),tet(J),dfrA1,dfrA17,dfrA1,dfrA17,qacE,qacE
Pm1305	SAMEA111503498	2020	Australia	Oceania	NCBI	Human	1	1	93		aph(6)-Id,aph(3'')-Ib,aph(3')-Ia,aph(6)-Id,aph(3'')-Ib,aph(3')-Ia,blaTEM-1B,blaTEM-1B,cat,catA1,cat,catA1,sul2,sul2,tet(J),tet(A),tet(J),tet(A)
Pm1303	SAMEA111504015	2020	Croatia	Europe	NCBI	Human	1	1	93		armA,aph(6)-Id,aph(3'')-Ib,aac(6')-Ib3,aac(3)-Ia,aadA2,aph(3')-Ia,armA,aph(6)-Id,aph(3'')-Ib,aadA2,aac(3)-Ia,aph(3')-Ia,aadA1,aadA1,aadA1,aadA1,aadA1,aadA1,aac(6')-Ib3,blaCMY-16,blaTEM-1B,blaCMY-16,blaTEM-1B,msr(E),mph(E),msr(E),mph(E),cat,catA1,catA1,cat,aac(6')-Ib-cr,aac(6')-Ib-cr,sul2,sul1,sul2,sul1,tet(J),tet(A),tet(J),tet(A),dfrA12,dfrA1,dfrA1,dfrA1,dfrA12,dfrA1,dfrA1,dfrA1,dfrA1,qacE,qacE
Pm130	SAMN03437553	2013	Canada	North America	NCBI	Meat	177	0	103		cat,tet(J)
Pm1296	SAMEA5603564	2019	UK	Europe	NCBI	Others	1	1	500	IncX8	armA,aph(6)-Id,aph(3'')-Ib,aac(6')-Ib3,aac(3)-Ia,aadA2,aph(3')-Ia,aadA1,aadA1,blaCMY-16,blaTEM-1B,msr(E),mph(E),cat,catA1,aac(6')-Ib-cr,sul2,sul1,tet(J),tet(A),dfrA12,dfrA1,dfrA1,dfrA1,qacE
Pm1294	SAMN09908145	2014	China	Asia	NCBI	Human	1	1	135	IncN	aac(3)-IId,aph(6)-Id,aph(3')-Ia,aph(3'')-Ib,aadA5,aadA1,blaTEM-1B,blaKPC-2,catA1,cat,sul1,sul2,tet(J),dfrA1,dfrA17,qacE
Pm1293	SAMN09976767	2018	China	Asia	NCBI	Human	1	1	135	Col(BS512),Col156,IncN	aadA1,aac(3)-IId,aph(6)-Id,aph(3'')-Ib,aadA5,aph(3')-Ia,blaKPC-2,blaTEM-1B,cat,catA1,sul2,sul1,tet(J),dfrA1,dfrA17,qacE
Pm1290	SAMN13870617	NA	China	Asia	NCBI	Others	1	1	93		aac(3)-IIa,aadA1,blaCMY-15,blaCMY-15,blaTEM-2,blaCMY-15,blaCMY-15,catA1,cat,tet(A),tet(J),dfrA1
Pm129	SAMN02934509	2013	USA	North America	NCBI	Human	4	0	96		cat,tet(J)
Pm1289	SAMN13925540	2018	China	Asia	NCBI	Others	1	1	135		aac(3)-IId,aadA16,aph(6)-Id,aph(3')-Ia,aph(3'')-Ib,aadA1,blaTEM-1B,mph(A),catA1,cat,ARR-3,sul1,sul2,tet(J),dfrA1,dfrA27,qacE
Pm1288	SAMN17100626	2019	China	Asia	NCBI	Others	1	1	263	Col3M,Col3M,Col3M	aph(4)-Ia,aac(3)-IId,aph(6)-Id,aph(3')-Ia,aph(3'')-Ib,aadA5,aadA1,aac(3)-IV,aac(6')-Ib-cr,blaCTX-M-65,blaTEM-1B,blaOXA-1,fosA3,floR,catA1,cat,catB3,aac(6')-Ib-cr,qnrD1,ARR-3,sul1,sul1,sul2,sul2,tet(J),dfrA1,dfrA17,qacE,qacE
Pm1286	SAMN23771391	NA	Austria	Europe	NCBI	Human	1	1	135	Col3M	aph(6)-Id,aph(3'')-Ib,aph(3')-Ia,aadA1,aac(3)-IId,aadA5,blaTEM-1B,catA1,cat,qnrD1,sul2,sul1,tet(J),dfrA1,dfrA17,qacE
Pm1285	SAMN23771449	NA	Austria	Europe	NCBI	Human	1	1	135		aph(6)-Id,aph(3'')-Ib,aadA1,aadA2b,aac(3)-IId,aadA5,aac(6')-Ib-cr,blaCTX-M-65,blaOXA-1,blaTEM-1B,ere(A),cat,catA1,catB3,floR,aac(6')-Ib-cr,ARR-3,sul2,sul1,tet(C),tet(J),tet(A),dfrA1,dfrA32,dfrA17,qacE
Pm1282	SAMN28744785	2021	China	Asia	NCBI	Human	1	1	135		aph(4)-Ia,aac(3)-IV,aadA2b,aac(6')-Ib-cr,aph(3')-Ia,aadA1,aadA1,blaCTX-M-65,blaOXA-1,blaTEM-1B,cat,catA1,floR,cmlA1,catB3,aac(6')-Ib-cr,ARR-3,sul2,sul1,sul3,tet(J),dfrA1,qacE
Pm1281	SAMN28744786	2021	China	Asia	NCBI	Human	1	1	135		aph(6)-Id,aph(6)-Id,aph(3'')-Ib,aph(3'')-Ib,aph(3'')-Ib,aph(3'')-Ib,aph(3')-VIa,aadA5,aadA1,blaCTX-M-65,fosA3,erm(42),cat,catA1,floR,sul2,sul1,tet(J),dfrA17,dfrA1,qacE
Pm128	SAMN02934516	2013	USA	North America	NCBI	Human	10	0	101		cat,tet(J)
Pm1277	SAMN28745237	2021	China	Asia	NCBI	Human	1	1	135		aadA1,aadA5,aac(3)-IId,aph(6)-Id,aph(3'')-Ib,blaTEM-1B,catA1,floR,cat,sul1,tet(J),dfrA17,dfrA1,qacE
Pm1276	SAMN28745241	2021	China	Asia	NCBI	Human	1	1	135		aph(4)-Ia,aac(3)-IV,aadA2b,aac(6')-Ib-cr,bleO,aph(3')-Ia,aadA1,blaCTX-M-65,blaOXA-1,fosA3,ere(A),cat,catB3,floR,aac(6')-Ib-cr,ARR-3,sul2,tet(C),tet(J),dfrA32,dfrA1,qacE
Pm1273	SAMN30309083	NA	Germany	Europe	NCBI	Human	1	1	93		aph(6)-Id,aph(3'')-Ib,aadA2,armA,aac(6')-Il,aadA1,blaVIM-1,blaCMY-99,blaSHV-12,blaTEM-1A,msr(E),mph(E),catA1,cat,sul1,sul2,tet(J),dfrA12,dfrA1,dfrA1,dfrA1,dfrA1,dfrA1,dfrA1,qacE
Pm1272	SAMN30805895	2021	India	Asia	NCBI	Others	1	1	326		aadA1,armA,aac(3)-IId,aadA5,aac(6')-Ib,ant(2'')-Ia,blaTEM-1B,blaVEB-6,msr(E),mph(E),cat,catA1,aac(6')-Ib-cr,tet(A),tet(J),dfrA1,dfrA17,qacE
Pm1271	SAMN31537902	2022	USA	North America	NCBI	Human	1	1	135	Col3M	aac(3)-IId,aph(6)-Id,aph(3'')-Ib,aadA5,aadA1,aph(3')-Ia,blaTEM-1B,blaIMP-27,lnu(F),cat,catA1,sul1,sul2,tet(J),dfrA17,dfrA1,qacE
Pm1270	SAMN31853602	2022	USA	North America	NCBI	Human	1	1	135?	IncN2,IncN2	aadA1,aadA5,aadA1,aadA5,blaCTX-M-15,blaNDM-1,blaTEM-1B,blaCTX-M-15,blaNDM-1,blaTEM-1B,cat,catA1,cat,catA1,sul1,sul1,tet(J),tet(J),dfrA1,dfrA17,dfrA1,dfrA17,qacE,qacE
Pm127	SAMN02934535	2013	USA	North America	NCBI	Human	123	0	100		cat,tet(J)
Pm126	SAMN02934536	2013	USA	North America	NCBI	Human	8	0	99		cat,tet(J)
Pm125	SAMN02934539	2013	USA	North America	NCBI	Human	8	0	92		cat,tet(J)
Pm1246	SAMN12342775	2012	Australia	Oceania	NCBI	Human	1	1	135	IncA/C2	rmtB,ant(2'')-Ia,aac(3)-IId,aadA5,aac(6')-Il,aph(6)-Id,aph(3'')-Ib,aph(3')-Ia,blaVEB-1,blaOXA-10,blaVIM-1,blaTEM-1B,cat,cmlA1,catA1,ARR-2,tet(J),tet(G),tet(A),dfrA17,qacE
Pm1245	SAMN12284556	2010	UK	Europe	NCBI	Human	70	0	118		cat,tet(J)
Pm1244	SAMN12284557	2010	UK	Europe	NCBI	Human	35	0	105		aadA1,blaTEM-2,cat,tet(J),dfrA1
Pm1243	SAMN12284555	2010	UK	Europe	NCBI	Human	22	0	651		cat,tet(J)
Pm1242	SAMN12284552	2010	UK	Europe	NCBI	Human	4	0	652		cat,tet(J)
Pm1241	SAMN12284553	2010	UK	Europe	NCBI	Human	2	0	185		aadA1,cat,tet(J),dfrA1
Pm1240	SAMN12284550	2010	UK	Europe	NCBI	Human	9	0	653		aadA1,blaTEM-2,cat,sul1,tet(J),dfrA14,qacE
Pm124	SAMN03140307	2012	Gaza_Strip	Asia	NCBI	Human	13	1	97	Col3M,IncL/M(pMU47),rep1,rep1,rep1	aadA1,aph(6)-Id,aph(3'')-Ib,aph(3'')-Ib,aph(3'')-Ib,aph(3'')-Ib,aph(3'')-Ib,aph(3'')-Ib,aph(3'')-Ib,aph(3'')-Ib,aph(3')-VIb,aac(3)-IIa,aph(3')-Ia,blaCTX-M-14b,blaOXA-48,blaTEM-1B,cat,catA1,qnrD1,sul2,tet(J),dfrA1
Pm1239	SAMN12284551	2010	UK	Europe	NCBI	Human	20	0	157		cat,tet(J)
Pm1238	SAMN12284558	2010	UK	Europe	NCBI	Human	71	0	144		cat,tet(J)
Pm1237	SAMN12284559	2010	UK	Europe	NCBI	Human	129	0	654		cat,tet(J)
Pm1236	SAMN11265846	2018	USA	North America	NCBI	Others	14	0	146		aadA1,sul2,tet(J),dfrA1
Pm123	SAMN02469777	2009	Malaysia	Asia	NCBI	Human	43	0	94		cat,tet(J)
Pm122	SAMN02470975	2005	China	Asia	NCBI	Human	1	0	93	Col3M	aadA1,cat,catB2,qnrD1,qnrD1,tet(J),dfrA1
Pm1217	SAMN07662971	2013	Germany	Europe	NCBI	Human	57	0	658		aac(3)-IIa,aac(6')-Ib-cr,blaCTX-M-15,blaOXA-1,cat,aac(6')-Ib-cr,tet(A),tet(J)
Pm1216	SAMN28900509	2022	USA	North America	NCBI	Human	12	0	145		aadA1,blaIMP-27,cat,tet(J)
Pm1215	SAMN28851385	2022	USA	North America	NCBI	Human	1	0	135		aph(6)-Id,aph(3'')-Ib,aadA1,armA,aadA2b,aac(6')-Ib,ant(2'')-Ia,aph(3')-Ia,blaNDM-1,blaVEB-6,msr(E),mph(E),ere(A),floR,cat,aac(6')-Ib-cr,qnrA1,sul2,sul1,tet(J),tet(C),tet(A),dfrA32,dfrA1
Pm1214	SAMN28744229	2019	Australia	Oceania	NCBI	Human	15	0	142		aadA1,aph(6)-Id,aph(3'')-Ib,aph(3'')-Ib,aph(3'')-Ib,aph(3'')-Ib,aph(3')-Ia,blaOXA-23,cat,floR,sul2,tet(J),dfrA1
Pm1212	SAMN28744186	2019	Australia	Oceania	NCBI	Human	15	0	142		aadA1,aph(6)-Id,aph(3'')-Ib,aph(3'')-Ib,aph(3'')-Ib,aph(3'')-Ib,aph(3')-Ia,blaOXA-146,cat,floR,sul2,tet(J),dfrA1
Pm1208	SAMN28743263	2019	Australia	Oceania	NCBI	Human	62	0	691	Col3M	aadA1,aph(4)-Ia,aac(3)-IV,aadA2b,aac(6')-Ib-cr,bleO,blaCTX-M-65,blaOXA-1,ere(A),cat,catB3,floR,aac(6')-Ib-cr,qnrD1,ARR-3,sul2,sul1,sul1,sul1,tet(J),tet(C),dfrA1,dfrA32,qacE
Pm1207	SAMN27518676	2018	Spain	Europe	NCBI	Human	10	0	298		blaOXA-48,blaCTX-M-15,cat,tet(J)
Pm1206	SAMN27518686	2019	Spain	Europe	NCBI	Human	10	0	298		blaOXA-48,blaCTX-M-15,cat,tet(J)
Pm1205	SAMN27518688	2019	Spain	Europe	NCBI	Human	10	0	298		aph(3')-IIa,blaTEM-116,blaCTX-M-15,blaOXA-48,cat,catA1,tet(J)
Pm1201	SAMN27518694	2019	Spain	Europe	NCBI	Human	10	0	298		blaCTX-M-15,blaOXA-48,cat,tet(J)
Pm1195	SAMN27518679	2019	Spain	Europe	NCBI	Human	10	0	298		blaOXA-48,blaCTX-M-15,cat,tet(J)
Pm1194	SAMN27518682	2017	Spain	Europe	NCBI	Human	10	0	298		blaCTX-M-15,blaOXA-48,cat,tet(J)
Pm1192	SAMN26225098	2021	USA	North America	NCBI	Human	23	0	187		aadA1,aph(6)-Id,aph(3'')-Ib,aac(6')-Ib-cr,blaIMP-27,blaCTX-M-15,blaOXA-1,lnu(G),cat,floR,aac(6')-Ib-cr,sul2,tet(J),dfrA1
Pm1191	SAMN25638638	2021	USA	North America	NCBI	Human	27	0	284	IncA/C2	aac(6')-Ib3,blaNDM-7,cat,floR,aac(6')-Ib-cr,qnrS1,sul2,tet(J),qacE
Pm1190	SAMN25330381	2021	USA	North America	NCBI	Human	1	0	93		aadA1,blaIMP-27,blaOXA-72,tet(J)
Pm1189	SAMN24020719	2015	UK	Europe	NCBI	Human	128	0	650	IncA/C2	aph(3')-VI,armA,aph(6)-Id,aph(3'')-Ib,aac(3)-IIa,aph(3')-Ia,aadA1,aadA1,blaNDM-1,blaCMY-2,blaTEM-1B,blaCTX-M-15,blaOXA-10,msr(E),mph(A),cat,floR,cmlA1,ARR-2,sul2,tet(J),tet(A),dfrA1,dfrA7,qacE
Pm1188	SAMN23488969	2021	USA	North America	NCBI	Human	27	0	284	IncA/C2	aac(6')-Ib3,blaNDM-7,cat,floR,aac(6')-Ib-cr,qnrS1,sul2,tet(J),qacE
Pm1187	SAMN23168045	2021	USA	North America	NCBI	Human	27	0	284	IncA/C2	aac(6')-Ib3,blaNDM-7,cat,floR,aac(6')-Ib-cr,qnrS1,sul2,tet(J),qacE
Pm1186	SAMN23168046	2021	USA	North America	NCBI	Human	27	0	284	IncA/C2	aac(6')-Ib3,blaNDM-7,floR,cat,aac(6')-Ib-cr,qnrS1,sul2,tet(J),qacE
Pm1185	SAMN23168041	2021	USA	North America	NCBI	Human	27	0	284	IncA/C2	aac(6')-Ib3,blaNDM-7,floR,cat,aac(6')-Ib-cr,qnrS1,sul2,tet(J),qacE
Pm1184	SAMN22818674	2019	USA	North America	NCBI	Human	9	0	595	IncA/C2,IncX8	aadA1,aac(6')-Ib-cr,aph(3')-Ia,blaKPC-2,blaTEM-1A,blaOXA-9,blaOXA-1,mph(A),cat,floR,qnrS1,aac(6')-Ib-cr,ARR-2,sul2,tet(J),dfrA1,dfrA14
Pm1183	SAMN22818664	2019	USA	North America	NCBI	Human	35	0	105	IncR,repA	aph(6)-Id,aph(3'')-Ib,blaKPC-3,blaCTX-M-15,blaTEM-1B,cat,sul2,tet(J)
Pm1182	SAMN22818666	2019	USA	North America	NCBI	Human	35	0	105	IncR,repA	aph(6)-Id,aph(3'')-Ib,blaKPC-3,blaCTX-M-15,blaTEM-1B,cat,sul2,tet(J)
Pm1181	SAMN22818669	2019	USA	North America	NCBI	Human	13	0	97	IncU,IncX5	aac(6')-Ib,aadA1,blaTEM-1A,blaOXA-9,blaKPC-2,msr(E),mph(E),cat,aac(6')-Ib-cr,sul1,tet(J),dfrA1,qacE
Pm1180	SAMN22781883	2021	USA	North America	NCBI	Human	10	0	552	IncA/C2	aac(6')-Ib3,blaNDM-7,cat,floR,aac(6')-Ib-cr,qnrS1,sul2,tet(J),qacE
Pm1179	SAMN22781887	2021	USA	North America	NCBI	Human	10	0	552	IncA/C2	aac(6')-Ib3,blaNDM-7,cat,floR,aac(6')-Ib-cr,qnrS1,sul2,tet(J),qacE
Pm1178	SAMN22677329	2018	USA	North America	NCBI	Human	1	0	135	Col3M	aac(3)-IId,aph(6)-Id,aph(3'')-Ib,aadA5,aadA1,aph(3')-Ia,blaTEM-2,blaIMP-27,lnu(F),cat,sul2,sul1,tet(J),dfrA17,dfrA1,qacE
Pm1176	SAMN22677315	2017	USA	North America	NCBI	Human	1	1	135	Col3M	aac(3)-IId,aph(6)-Id,aph(3'')-Ib,aadA5,aadA1,aph(3')-Ia,blaTEM-1B,blaIMP-27,lnu(F),cat,catA1,sul2,sul1,tet(J),dfrA17,dfrA1,qacE
Pm1175	SAMN22677349	2019	USA	North America	NCBI	Human	1	1	135	Col3M	aadA1,aac(3)-IId,aph(6)-Id,aph(3'')-Ib,aadA5,aph(3')-Ia,blaTEM-1B,blaIMP-27,lnu(F),catA1,cat,sul2,sul1,tet(J),dfrA1,dfrA17,qacE
Pm1174	SAMN22677350	2019	USA	North America	NCBI	Human	1	1	135	Col3M	aadA1,aac(3)-IId,aph(6)-Id,aph(3'')-Ib,aadA5,aph(3')-Ia,blaTEM-2,blaIMP-27,lnu(F),catA1,cat,sul2,sul1,tet(J),dfrA1,dfrA17,qacE
Pm1173	SAMN22677321	2017	USA	North America	NCBI	Human	1	1	135	Col3M	aadA1,aac(3)-IId,aph(6)-Id,aph(3'')-Ib,aadA5,aph(3')-Ia,blaTEM-1B,blaIMP-27,lnu(F),cat,catA1,sul2,sul1,tet(J),dfrA1,dfrA17,qacE
Pm1172	SAMN22657218	2021	USA	North America	NCBI	Human	27	0	284	IncA/C2	aac(6')-Ib3,blaNDM-7,cat,floR,aac(6')-Ib-cr,qnrS1,sul2,tet(J),qacE
Pm1171	SAMN22657219	2021	USA	North America	NCBI	Human	27	0	284	IncA/C2	aac(6')-Ib3,blaNDM-7,floR,cat,aac(6')-Ib-cr,qnrS1,sul2,tet(J),qacE
Pm1170	SAMN21040728	2020	USA	North America	NCBI	Human	46	0	154	Col3M	aph(6)-Id,aph(3'')-Ib,aph(3')-Ia,blaIMP-27,lnu(G),lnu(F),floR,qnrD1,sul1,tet(J),tet(A),dfrA1,qacE
Pm1169	SAMN19299708	2021	USA	North America	NCBI	Human	63	0	550		aadA1,aph(3')-Ia,aph(6)-Id,aph(3'')-Ib,aph(3'')-Ib,aph(3'')-Ib,aph(3'')-Ib,blaTEM-1B,blaNDM-7,cat,sul2,tet(J),dfrA1
Pm1167	SAMN18253905	2020	China	Asia	NCBI	Livestock	1	0	135		aadA1,aph(4)-Ia,aac(3)-IV,aadA2b,aac(6')-Ib-cr,aph(6)-Id,aph(3'')-Ib,bleO,aph(3')-Ia,blaCTX-M-65,blaOXA-1,fosA3,ere(A),cat,catB3,floR,aac(6')-Ib-cr,ARR-3,sul1,sul2,tet(J),tet(C),dfrA1,dfrA32,qacE
Pm1166	SAMN18207223	2018	USA	North America	NCBI	Human	116	0	636	Col(BS512)	aadA1,cat,tet(J),tet(B),dfrA1
Pm1165	SAMN18207227	2018	USA	North America	NCBI	Human	11	1	130		aadA1,aph(6)-Id,aph(3'')-Ib,aac(6')-Ib,ant(2'')-Ia,aph(3')-Ia,blaVEB-6,msr(E),mph(E),cat,catA1,aac(6')-Ib-cr,sul2,sul1,tet(J),tet(A),dfrA1,qacE
Pm1164	SAMN18207232	2018	USA	North America	NCBI	Human	12	0	145		aadA1,cat,tet(J),dfrA1
Pm1163	SAMN18207192	2016	USA	North America	NCBI	Human	14	0	629		aadA2,ant(2'')-Ia,aph(3')-Ia,aadA1,blaTEM-1B,sul1,tet(J),dfrA1,qacE
Pm1162	SAMN17190521	2020	USA	North America	NCBI	Human	1	0	93		aadA1,blaIMP-27,tet(J)
Pm1161	SAMN17190528	2020	USA	North America	NCBI	Human	12	0	145	IncX8	aadA1,blaIMP-27,cat,tet(J)
Pm1160	SAMN17038722	2018	USA	North America	NCBI	Human	4	0	133		cat,tet(J)
Pm1159	SAMN17038725	2018	USA	North America	NCBI	Human	4	0	133		cat,tet(J)
Pm1158	SAMN17038726	2018	USA	North America	NCBI	Human	4	0	133		cat,tet(J)
Pm1157	SAMN17038727	2018	USA	North America	NCBI	Human	4	0	133		cat,tet(J)
Pm1156	SAMN17039075	2018	USA	North America	NCBI	Human	8	0	99		cat,tet(J)
Pm1155	SAMN17039080	2018	USA	North America	NCBI	Human	8	0	99		cat,tet(J)
Pm1154	SAMN17038776	2018	USA	North America	NCBI	Human	12	0	421		aadA2b,cat,sul1,sul2,tet(J),qacE
Pm1153	SAMN17038778	2018	USA	North America	NCBI	Human	12	0	421		aadA2b,cat,sul1,sul2,tet(J),qacE
Pm1152	SAMN17038835	2018	USA	North America	NCBI	Human	4	0	133		cat,tet(J)
Pm1151	SAMN17039177	2018	USA	North America	NCBI	Human	54	0	416		cat,tet(J)
Pm1150	SAMN17039219	2018	USA	North America	NCBI	Human	37	0	116		blaCMY-2,cat,tet(J)
Pm1149	SAMN17038603	2018	USA	North America	NCBI	Human	34	0	90		cat,tet(J)
Pm1148	SAMN17038605	2018	USA	North America	NCBI	Human	34	0	90		cat,tet(J)
Pm1147	SAMN17038606	2018	USA	North America	NCBI	Human	34	0	90		cat,tet(J)
Pm1146	SAMN17038607	2018	USA	North America	NCBI	Human	34	0	90		cat,tet(J)
Pm1145	SAMN17038972	2018	USA	North America	NCBI	Human	49	0	418	Col3M	aadA2b,aac(6')-Ib-Hangzhou,aph(6)-Id,aph(3'')-Ib,blaOXA-1,cat,floR,aac(6')-Ib-cr,qnrD1,qnrD1,sul2,tet(J),tet(A),tet(59),dfrA1
Pm1144	SAMN17038974	2018	USA	North America	NCBI	Human	49	0	418	Col3M	aadA2b,aac(6')-Ib-Hangzhou,aph(6)-Id,aph(3'')-Ib,blaOXA-1,cat,floR,aac(6')-Ib-cr,qnrD1,qnrD1,sul2,tet(J),tet(A),tet(59),dfrA1
Pm1143	SAMN17038979	2018	USA	North America	NCBI	Human	49	0	418	Col3M	aadA2b,aac(6')-Ib-Hangzhou,aph(6)-Id,aph(3'')-Ib,blaOXA-1,cat,floR,aac(6')-Ib-cr,qnrD1,qnrD1,sul2,tet(J),tet(A),tet(59),dfrA1
Pm1142	SAMN16624218	2019	USA	North America	NCBI	Human	13	0	97		aadA1,cat,tet(J),dfrA1
Pm1141	SAMN16088453	2017	UK	Europe	NCBI	Others	36	0	131		aadA3,ant(2'')-Ia,aadA1,blaTEM-1B,blaCMY-2,cat,sul1,tet(J),dfrA1,qacE
Pm1140	SAMN16088454	2017	UK	Europe	NCBI	Others	125	0	501		aadA1,aadA1,lnu(F),cat,catB2,sul1,tet(J),dfrA1,qacE
Pm1139	SAMN16088456	2017	UK	Europe	NCBI	Others	35	0	312		cat,tet(J)
Pm1138	SAMN16088460	2017	UK	Europe	NCBI	Others	11	0	130		cat,tet(J)
Pm1137	SAMN16088462	2017	UK	Europe	NCBI	Others	2	1	185		aadA1,aph(6)-Id,aph(3'')-Ib,aph(3')-Ia,blaTEM-1B,cat,catA1,sul2,tet(A),tet(J),dfrA1
Pm1136	SAMN16088463	2017	UK	Europe	NCBI	Others	3	0	170		blaTEM-2,cat,tet(J)
Pm1135	SAMN16088464	2017	UK	Europe	NCBI	Others	37	0	116		cat,tet(J)
Pm1134	SAMN16088467	2017	UK	Europe	NCBI	Others	126	0	502		cat,tet(J)
Pm1133	SAMN16088468	2017	UK	Europe	NCBI	Others	44	0	348		aadA1,aph(6)-Id,aph(3'')-Ib,aph(3'')-Ib,aph(3'')-Ib,aph(3'')-Ib,cat,floR,sul2,tet(J),dfrA1
Pm1132	SAMN15226396	2019	USA	North America	NCBI	Human	1	0	93		aadA1,blaIMP-27,tet(J)
Pm1131	SAMN15226399	2019	USA	North America	NCBI	Human	1	0	93		aadA1,blaIMP-27,tet(J)
Pm1130	SAMN14392026	2018	USA	North America	NCBI	Human	32	0	637	IncT	aph(3')-Ia,ant(2'')-Ia,blaIMP-27,lnu(F),cat,sul1,tet(J),dfrA10,qacE
Pm1129	SAMN14392031	2019	USA	North America	NCBI	Human	1	0	93		aadA1,blaIMP-27,tet(J)
Pm1128	SAMN14392032	2019	USA	North America	NCBI	Human	3	0	170		aadA1,blaIMP-27,cat,tet(J)
Pm1127	SAMN14392049	2019	USA	North America	NCBI	Human	21	0	596	Col(IMGS31),IncN	aadA1,aac(6')-Il,blaVIM-1,tet(J),dfrA1,dfrA1,dfrA1
Pm1126	SAMN14392051	2018	USA	North America	NCBI	Human	3	0	322		aadA1,blaIMP-27,cat,tet(J)
Pm1125	SAMN14007622	2019	Canada	North America	NCBI	Human	22	0	679		aadA1,blaIMP-27,cat,tet(J)
Pm1124	SAMN14007611	2018	Canada	North America	NCBI	Human	22	0	679		aadA1,blaIMP-27,cat,tet(J)
Pm1123	SAMN14007618	2019	Canada	North America	NCBI	Human	22	0	679		aadA1,blaIMP-27,cat,tet(J)
Pm1122	SAMN14007619	2019	Canada	North America	NCBI	Human	22	0	679		aadA1,blaIMP-27,cat,tet(J)
Pm1121	SAMN14007614	2019	Canada	North America	NCBI	Human	22	0	679		aadA1,blaIMP-27,cat,tet(J)
Pm1120	SAMN14007625	2018	Canada	North America	NCBI	Human	88	0	688		cat,tet(J)
Pm1119	SAMN14007613	2018	Canada	North America	NCBI	Human	176	0	689		aadA1,blaIMP-27,cat,tet(J)
Pm1118	SAMN14007615	2019	Canada	North America	NCBI	Human	22	0	679		aadA1,blaIMP-27,cat,tet(J)
Pm1117	SAMN14007617	2019	Canada	North America	NCBI	Human	22	0	679		aadA1,blaIMP-27,cat,tet(J)
Pm1115	SAMN14007609	2018	Canada	North America	NCBI	Human	11	0	130		aadA1,blaIMP-27,cat,tet(J)
Pm1114	SAMN14007623	2018	Canada	North America	NCBI	Human	1	0	93		cat,tet(J)
Pm1113	SAMN14007612	2018	Canada	North America	NCBI	Human	6	0	178		aadA1,blaIMP-27,cat,tet(J)
Pm1112	SAMN14007626	2018	Canada	North America	NCBI	Human	1	0	135		aph(6)-Id,aph(3'')-Ib,aadA1,armA,aac(3)-IId,aadA2b,aac(6')-Ib,ant(2'')-Ia,aadA5,blaNDM-1,blaVEB-6,blaOXA-1,msr(E),mph(E),ere(A),cat,catB3,aac(6')-Ib-cr,qnrA1,ARR-3,sul2,sul1,tet(J),tet(C),tet(A),dfrA1,dfrA32,dfrA17
Pm1111	SAMN14007621	2019	Canada	North America	NCBI	Human	22	0	679		aadA1,blaIMP-27,cat,tet(J)
Pm1110	SAMN14007616	2019	Canada	North America	NCBI	Human	22	0	686		aadA1,blaIMP-27,cat,tet(J)
Pm1108	SAMN14007610	2018	Canada	North America	NCBI	Human	22	0	679		aadA1,blaIMP-27,cat,tet(J)
