# Supplementary material for: Genomic survey uncovers the emergence of a multidrug-resistant dominant lineage in Proteus mirabilis populations
Source: NPJ Antimicrob Resist. 2026 Mar 3;4:17. doi: 10.1038/s44259-026-00189-5 (PMC12957351; doi:10.1038/s44259-026-00189-5)
Supplement: Supplementary file 3 — Supplementary Data 2 [file 44259_2026_189_MOESM3_ESM.xlsx]

## Sheet: GWAS
Gene	Non-unique Gene name	Annotation	Number_pos_present_in	Number_neg_present_in	Number_pos_not_present_in	Number_neg_not_present_in	Sensitivity	Specificity	Odds_ratio	Naive_p	Bonferroni_p	Benjamini_H_p
tnpR		Transposon gamma-delta resolvase	217	205	0	727	100	78.0043	inf	1.86842e-115	3.53822e-111	6.43313e-113
parD1		Antitoxin ParD1	217	352	0	580	100	62.2318	inf	3.33104e-78	6.308e-74	5.68288e-76
ubiK		Ubiquinone biosynthesis accessory factor UbiK	217	388	0	544	100	58.3691	inf	5.53705e-71	1.04855e-66	7.825e-69
group_1666		IS3 family transposase ISSba3	217	470	0	462	100	49.5708	inf	2.72456e-56	5.1595e-52	2.57975e-54
group_569		Fic/DOC family	217	116	0	816	100	87.5536	inf	7.38015e-149	1.39758e-144	5.37531e-146
group_3511		(Barnase) inhibitor	217	144	0	788	100	84.5494	inf	6.27762e-137	1.18879e-132	3.49645e-134
group_1368		Integrating conjugative element protein	217	186	0	746	100	80.0429	inf	1.31459e-121	2.48944e-117	4.97887e-119
group_970		Integrating conjugative element protein PilL	217	187	0	745	100	79.9356	inf	2.84007e-121	5.37825e-117	1.05456e-118
group_4690		Pfam:HipA_N	217	218	0	714	100	76.6094	inf	1.78533e-111	3.38087e-107	5.82909e-109
group_6749		HicB_like antitoxin of bacterial toxin-antitoxin system	217	233	0	699	100	75	inf	4.33538e-107	8.20992e-103	1.20734e-104
rcsC_2		chromatin organization	217	239	0	693	100	74.3562	inf	2.15553e-105	4.08193e-101	5.91584e-103
group_3040		Uncharacterized protein conserved in bacteria (DUF2169)	217	293	0	639	100	68.5622	inf	2.14461e-91	4.06125e-87	4.46291e-89
col		Nucleotidyltransferase domain	217	352	0	580	100	62.2318	inf	3.33104e-78	6.308e-74	5.68288e-76
group_1367		Transposase	217	385	0	547	100	58.691	inf	1.91482e-71	3.6261e-67	2.76802e-69
group_1588		Helix-turn-helix XRE-family like proteins	217	420	0	512	100	54.9356	inf	5.3245e-65	1.0083e-60	6.4223e-63
group_4730		hypothetical protein	217	56	0	876	100	93.9914	inf	4.56898e-182	8.65228e-178	5.40767e-179
group_6829		hypothetical protein	217	56	0	876	100	93.9914	inf	4.56898e-182	8.65228e-178	5.40767e-179
group_3488		hypothetical protein	217	261	0	671	100	71.9957	inf	1.98228e-99	3.75385e-95	4.57786e-97
group_6824		hypothetical protein	217	264	0	668	100	71.6738	inf	1.20511e-98	2.28212e-94	2.7168e-96
group_4687		hypothetical protein	217	379	0	553	100	59.3348	inf	9.7456e-73	1.84552e-68	1.4647e-70
group_1081		hypothetical protein	217	420	0	512	100	54.9356	inf	5.3245e-65	1.0083e-60	6.4223e-63
group_971		hypothetical protein	217	437	0	495	100	53.1116	inf	6.19031e-62	1.17226e-57	7.01952e-60
group_6743		hypothetical protein	126	0	91	932	58.0645	100	inf	4.98099e-109	9.4325e-105	1.49722e-106
group_6744		hypothetical protein	126	0	91	932	58.0645	100	inf	4.98099e-109	9.4325e-105	1.49722e-106
group_6745		hypothetical protein	126	0	91	932	58.0645	100	inf	4.98099e-109	9.4325e-105	1.49722e-106
group_3493		hypothetical protein	90	0	127	932	41.4747	100	inf	9.64493e-74	1.82646e-69	1.47295e-71
group_6782		hypothetical protein	71	0	146	932	32.7189	100	inf	8.78376e-57	1.66338e-52	8.40091e-55
group_6766		IS110 family transposase ISSaen1	215	1	2	931	99.0783	99.8927	100082	4.9482e-233	9.3704e-229	1.56173e-229
queC_1		7-cyano-7-deazaguanine synthase	215	1	2	931	99.0783	99.8927	100082	4.9482e-233	9.3704e-229	1.56173e-229
group_1672		Nucleoside 2-deoxyribosyltransferase	215	1	2	931	99.0783	99.8927	100082	4.9482e-233	9.3704e-229	1.56173e-229
group_6767		DNA repair enzyme that has both DNA N-glycosylase activity and AP-lyase activity. The DNA N-glycosylase activity releases various damaged pyrimidines from DNA by cleaving the N- glycosidic bond, leaving an AP (apurinic apyrimidinic) site. The AP-lyase activity cleaves the phosphodiester bond 3' to the AP site by a beta-elimination, leaving a 3'-terminal unsaturated sugar and a product with a term…	215	1	2	931	99.0783	99.8927	100082	4.9482e-233	9.3704e-229	1.56173e-229
group_6770		Belongs to the 'phage' integrase family	215	1	2	931	99.0783	99.8927	100082	4.9482e-233	9.3704e-229	1.56173e-229
group_6769		hypothetical protein	215	1	2	931	99.0783	99.8927	100082	4.9482e-233	9.3704e-229	1.56173e-229
group_4715		hypothetical protein	214	4	3	928	98.6175	99.5708	16549.3	6.46609e-225	1.22448e-220	1.36054e-221
group_6793		hypothetical protein	214	4	3	928	98.6175	99.5708	16549.3	6.46609e-225	1.22448e-220	1.36054e-221
group_6794		hypothetical protein	214	4	3	928	98.6175	99.5708	16549.3	6.46609e-225	1.22448e-220	1.36054e-221
group_6792		hypothetical protein	213	4	4	928	98.1567	99.5708	12354	1.47899e-222	2.80075e-218	2.80075e-219
group_2513		Immunity protein 53	216	73	1	859	99.5392	92.1674	2541.7	2.10484e-168	3.98594e-164	2.09786e-165
group_977		Transposase	215	39	2	893	99.0783	95.8155	2461.47	2.92836e-189	5.54544e-185	4.26572e-186
group_6777		hypothetical protein	214	27	3	905	98.6175	97.103	2390.99	2.73515e-197	5.17955e-193	4.31629e-194
group_509		signal transduction protein with Nacht domain	213	21	4	911	98.1567	97.7468	2310.04	6.7307e-201	1.27459e-196	1.15872e-197
group_4683		PD-(D/E)XK nuclease superfamily	215	78	2	854	99.0783	91.6309	1176.99	5.51609e-163	1.04458e-158	4.7481e-160
group_4684		hypothetical protein	215	78	2	854	99.0783	91.6309	1176.99	5.51609e-163	1.04458e-158	4.7481e-160
group_3508		hypothetical protein	187	5	30	927	86.1751	99.4635	1155.66	6.93191e-175	1.3127e-170	7.72174e-172
group_602		IS3 family transposase ISYal1	215	92	2	840	99.0783	90.1288	981.522	2.37626e-155	4.49992e-151	1.87497e-152
group_689		hypothetical protein	215	94	2	838	99.0783	89.9142	958.351	2.57476e-154	4.87582e-150	1.95033e-151
group_6830		hypothetical protein	203	18	14	914	93.5484	98.0687	736.278	2.3365e-184	4.42462e-180	3.16044e-181
group_456		AAA domain, putative AbiEii toxin, Type IV TA system	212	55	5	877	97.6959	94.0987	676.087	1.32151e-170	2.50254e-166	1.3903e-167
group_6742		Bacteriophage Rz lysis protein	126	2	91	930	58.0645	99.7854	643.846	3.36517e-105	6.37262e-101	8.85087e-103
group_6740		hypothetical protein	126	2	91	930	58.0645	99.7854	643.846	3.36517e-105	6.37262e-101	8.85087e-103
group_6741		hypothetical protein	126	2	91	930	58.0645	99.7854	643.846	3.36517e-105	6.37262e-101	8.85087e-103
group_975		Bacterial PH domain	216	245	1	687	99.5392	73.7124	605.682	3.2297e-101	6.11607e-97	7.74187e-99
group_6776		hypothetical protein	216	272	1	660	99.5392	70.8155	524.118	4.04808e-94	7.66585e-90	8.61331e-92
group_6737		hypothetical protein	133	3	84	929	61.2903	99.6781	490.306	5.60879e-111	1.06214e-106	1.80023e-108
group_6750		Abi-like protein	216	289	1	643	99.5392	68.9914	480.581	6.40948e-90	1.21376e-85	1.30512e-87
group_140		IS3 family transposase ISYal1	214	122	3	810	98.6175	86.9099	473.607	8.59082e-139	1.62684e-134	5.42281e-136
group_6731		hypothetical protein	214	124	3	808	98.6175	86.6953	464.817	6.36882e-138	1.20606e-133	3.76895e-135
group_4682		hypothetical protein	214	125	3	807	98.6175	86.588	460.528	1.72087e-137	3.25881e-133	9.87518e-135
group_1979		DcrB	216	298	1	634	99.5392	68.0258	459.544	8.99203e-88	1.70282e-83	1.77377e-85
group_1736		hypothetical protein	216	311	1	621	99.5392	66.6309	431.305	9.2941e-85	1.76002e-80	1.76002e-82
group_2131		hypothetical protein	125	3	92	929	57.6037	99.6781	420.743	1.4299e-102	2.70781e-98	3.47155e-100
group_4719		RES	133	4	84	928	61.2903	99.5708	367.333	1.76291e-109	3.33843e-105	5.56404e-107
group_1881		CRISPR-associated protein Cse2 (CRISPR_cse2)	214	153	3	779	98.6175	83.5837	363.194	3.26742e-126	6.18751e-122	1.50915e-123
casC		CRISPR system Cascade subunit CasC	214	156	3	776	98.6175	83.2618	354.838	4.3583e-125	8.25331e-121	1.75602e-122
casE		CRISPR system Cascade subunit CasE	214	156	3	776	98.6175	83.2618	354.838	4.3583e-125	8.25331e-121	1.75602e-122
ygbT		CRISPR-associated endonuclease Cas1	214	156	3	776	98.6175	83.2618	354.838	4.3583e-125	8.25331e-121	1.75602e-122
ygbF		CRISPR-associated endoribonuclease Cas2	214	156	3	776	98.6175	83.2618	354.838	4.3583e-125	8.25331e-121	1.75602e-122
group_6395		CRISPR-associated protein (Cas_Cas5)	214	156	3	776	98.6175	83.2618	354.838	4.3583e-125	8.25331e-121	1.75602e-122
intA_2		Prophage integrase IntA	216	357	1	575	99.5392	61.6953	347.899	7.99343e-75	1.51372e-70	1.251e-72
group_6771		hypothetical protein	215	227	2	705	99.0783	75.6438	333.866	4.82899e-104	9.14466e-100	1.25269e-101
group_4689		hypothetical protein	108	3	109	929	49.7696	99.6781	306.826	1.32383e-85	2.50694e-81	2.53226e-83
group_1018		hypothetical protein	215	249	2	683	99.0783	73.2833	294.869	6.29438e-98	1.19197e-93	1.37008e-95
group_6799		Uncharacterized conserved protein (DUF2290)	103	3	114	929	47.4654	99.6781	279.787	7.99259e-81	1.51356e-76	1.40144e-78
group_6800		UvrD-like helicase C-terminal domain	103	3	114	929	47.4654	99.6781	279.787	7.99259e-81	1.51356e-76	1.40144e-78
ygcB		CRISPR-associated endonuclease/helicase Cas3	213	152	4	780	98.1567	83.691	273.257	1.56848e-124	2.97022e-120	6.18796e-122
group_2093		hypothetical protein	100	3	117	929	46.0829	99.6781	264.672	5.35812e-78	1.01467e-73	9.05952e-76
group_734		SIR2-like domain	215	279	2	653	99.0783	70.0644	251.604	3.28114e-90	6.21349e-86	6.7538e-88
group_2702		Nucleotidyl transferase AbiEii toxin, Type IV TA system	216	444	1	488	99.5392	52.3605	237.405	2.32376e-58	4.4005e-54	2.28005e-56
group_3505		Psort location Cytoplasmic, score	216	444	1	488	99.5392	52.3605	237.405	2.32376e-58	4.4005e-54	2.28005e-56
group_6733		hypothetical protein	94	3	123	929	43.318	99.6781	236.656	1.95183e-72	3.69618e-68	2.91038e-70
group_373	yadA	Adhesin YadA	214	231	3	701	98.6175	75.2146	216.47	7.61296e-101	1.44167e-96	1.80208e-98
parE1		Toxin ParE1	215	352	2	580	99.0783	62.2318	177.131	8.3693e-74	1.58489e-69	1.28853e-71
group_4713		Psort location Cytoplasmic, score 8.96	207	101	10	831	95.3917	89.1631	170.314	5.07057e-135	9.60214e-131	2.59517e-132
group_2692		hypothetical protein	214	277	3	655	98.6175	70.279	168.676	1.00966e-88	1.91199e-84	2.03403e-86
group_1695		HNH nucleases	197	53	20	879	90.7834	94.3133	163.361	1.58236e-145	2.99651e-141	1.07018e-142
group_2707		Psort location Cytoplasmic, score 8.96	209	148	8	784	96.3134	84.1202	138.392	1.31431e-118	2.4889e-114	4.78635e-116
casA		CRISPR system Cascade subunit CasA	209	151	8	781	96.3134	83.7983	135.123	1.74805e-117	3.31028e-113	6.13015e-115
group_4720		hypothetical protein	189	45	28	887	87.0968	95.1717	133.05	3.54726e-139	6.71745e-135	2.31636e-136
group_3517		hypothetical protein	189	46	28	886	87.0968	95.0644	130.011	1.75704e-138	3.32731e-134	1.07333e-135
group_6840		Domain of unknown function (DUF4282)	182	36	35	896	83.871	96.1373	129.422	4.24198e-136	8.03304e-132	2.29515e-133
oatA		Acyltransferase family	214	332	3	600	98.6175	64.3777	128.916	4.07399e-76	7.71492e-72	6.82737e-74
group_1678		haemagglutination activity domain	210	181	7	751	96.7742	80.5794	124.475	1.02422e-108	1.93957e-104	3.03058e-106
group_115		hypothetical protein	211	220	6	712	97.235	76.3948	113.812	1.92089e-98	3.63759e-94	4.27952e-96
group_6734		hypothetical protein	100	7	117	925	46.0829	99.2489	112.943	4.93693e-73	9.34907e-69	7.47926e-71
group_891		hypothetical protein	214	375	3	557	98.6175	59.7639	105.954	3.61897e-67	6.85325e-63	4.63058e-65
group_494		hypothetical protein	205	131	12	801	94.47	85.9442	104.456	1.4399e-118	2.72675e-114	5.1448e-116
group_7835		hypothetical protein	86	6	131	926	39.6313	99.3562	101.318	1.42158e-61	2.69205e-57	1.60241e-59
group_4723		hypothetical protein	200	105	17	827	92.1659	88.7339	92.6611	6.52877e-122	1.23635e-117	2.52317e-119
group_199		hypothetical protein	208	198	9	734	95.8525	78.7554	85.6745	5.58501e-100	1.05763e-95	1.30572e-97
group_205		hypothetical protein	211	273	6	659	97.235	70.7082	84.8895	2.13125e-84	4.03595e-80	3.95681e-82
group_4695		hypothetical protein	203	139	14	793	93.5484	85.0858	82.723	2.58255e-112	4.89058e-108	8.57996e-110
group_6780		hypothetical protein	201	126	16	806	92.6267	86.4807	80.3601	2.01702e-114	3.81963e-110	6.82077e-112
group_1694		hypothetical protein	205	175	12	757	94.47	81.2232	73.8976	1.35082e-102	2.55804e-98	3.32214e-100
cdiI4_2		Immunity protein CdiI-o11	210	281	7	651	96.7742	69.8498	69.5018	7.38672e-81	1.39882e-76	1.31965e-78
group_180		hypothetical protein	206	212	11	720	94.9309	77.2532	63.6021	1.00144e-92	1.89642e-88	2.10714e-90
group_127		hypothetical protein	207	232	10	700	95.3917	75.1073	62.4569	1.19636e-88	2.26554e-84	2.38478e-86
group_3528		hypothetical protein	211	350	6	582	97.235	62.4464	58.4771	3.61774e-67	6.85092e-63	4.63058e-65
group_2710		hypothetical protein	143	30	74	902	65.8986	96.7811	58.1018	5.66805e-95	1.07336e-90	1.21973e-92
group_7836		hypothetical protein	88	11	129	921	40.553	98.8197	57.1163	2.00999e-58	3.80632e-54	1.99284e-56
dhfrI_3		Key enzyme in folate metabolism. Catalyzes an essential reaction for de novo glycine and purine synthesis, and for DNA precursor synthesis	100	14	117	918	46.0829	98.4979	56.044	2.58797e-66	4.90083e-62	3.20316e-64
group_4736		hypothetical protein	211	361	6	571	97.235	61.2661	55.6237	3.81467e-65	7.22384e-61	4.66054e-63
group_90		hypothetical protein	206	242	11	690	94.9309	74.0343	53.3959	1.61216e-84	3.05295e-80	3.02272e-82
group_6826	ant1_2	Streptomycin 3''-adenylyltransferase	93	13	124	919	42.8571	98.6052	53.0192	5.15606e-61	9.76403e-57	5.64395e-59
group_5180		Ogr/Delta-like zinc finger	114	20	103	912	52.5346	97.8541	50.4699	3.81172e-74	7.21826e-70	5.91661e-72
group_4380		Acts on guanine, xanthine and to a lesser extent hypoxanthine	209	337	8	595	96.3134	63.8412	46.1257	4.83994e-67	9.16539e-63	6.11026e-65
group_1396		PFAM Integrase catalytic	201	205	16	727	92.6267	78.0043	44.5509	1.21093e-87	2.29314e-83	2.36406e-85
group_2516		A nuclease family of the HNH/ENDO VII superfamily with conserved AHH	201	207	16	725	92.6267	77.7897	43.9991	4.51584e-87	8.55165e-83	8.72617e-85
group_6808		hypothetical protein	187	117	30	815	86.1751	87.4464	43.4202	3.47517e-99	6.58093e-95	7.92883e-97
group_6798		Domain of unknown function (DUF3883)	89	16	128	916	41.0138	98.2833	39.8066	3.22029e-55	6.09826e-51	3.01894e-53
group_3835		Transposase	104	22	113	910	47.9263	97.6395	38.0692	1.05058e-63	1.98948e-59	1.22807e-61
group_6752		Probable zinc-ribbon	106	23	111	909	48.8479	97.5322	37.7415	9.28745e-65	1.75876e-60	1.10614e-62
group_4717		IS1182 family transposase ISCfr1	89	17	128	915	41.0138	98.176	37.4242	1.76461e-54	3.34164e-50	1.63007e-52
tmrB		Tunicamycin resistance protein	92	18	125	914	42.3963	98.0687	37.3724	2.87159e-56	5.43792e-52	2.70544e-54
group_1087		AAA domain, putative AbiEii toxin, Type IV TA system	209	385	8	547	96.3134	58.691	37.1179	8.53905e-58	1.61704e-53	8.33526e-56
group_3502		IS66 family transposase ISEc23	107	24	110	908	49.3088	97.4249	36.8015	5.98312e-65	1.13302e-60	7.17104e-63
group_4697		IS66 Orf2 like protein	106	24	111	908	48.8479	97.4249	36.1291	4.48862e-64	8.50011e-60	5.27957e-62
wecD_1		dTDP-fucosamine acetyltransferase	200	247	17	685	92.1659	73.4979	32.6268	3.55838e-75	6.7385e-71	5.6626e-73
group_7030		sequence-specific DNA binding	97	23	120	909	44.7005	97.5322	31.9467	4.92203e-57	9.32085e-53	4.75554e-55
group_2720		hypothetical protein	201	265	16	667	92.6267	71.5665	31.6196	4.22372e-72	7.99845e-68	6.24879e-70
group_82		hypothetical protein	196	228	21	704	90.3226	75.5365	28.8187	4.67422e-75	8.85157e-71	7.37631e-73
group_6735		hypothetical protein	100	27	117	905	46.0829	97.103	28.6483	5.19903e-57	9.8454e-53	4.99766e-55
group_6819		IS5 family transposase ISPrst3	93	24	124	908	42.8571	97.4249	28.375	4.49594e-53	8.51397e-49	3.97849e-51
insK		IS3 family transposase IS629	107	31	110	901	49.3088	96.6738	28.2718	1.6654e-60	3.15376e-56	1.75209e-58
group_1570		hypothetical protein	199	265	18	667	91.7051	71.5665	27.8266	1.20511e-69	2.28211e-65	1.63008e-67
group_2721		hypothetical protein	186	166	31	766	85.7143	82.1888	27.6867	7.17461e-81	1.35866e-76	1.29396e-78
group_642		Tn7-like transposition protein D	206	377	11	555	94.9309	59.5494	27.5693	3.44426e-55	6.5224e-51	3.213e-53
group_3503		IS3 family transposase IS3411	107	32	110	900	49.3088	96.5665	27.358	6.45478e-60	1.22234e-55	6.71616e-58
tnsA		Transposon Tn7 transposition protein TnsA	206	384	11	548	94.9309	58.7983	26.7254	7.11264e-54	1.34692e-49	6.47558e-52
tnsC		Transposon Tn7 transposition protein TnsC	206	386	11	546	94.9309	58.5837	26.4899	1.06157e-53	2.01029e-49	9.5728e-52
tnsB		Transposon Tn7 transposition protein TnsB	206	387	11	545	94.9309	58.4764	26.373	1.48607e-53	2.81417e-49	1.32744e-51
group_3494	intS_2	Prophage integrase IntS	144	65	73	867	66.3594	93.0258	26.3115	8.34573e-76	1.58043e-71	1.38634e-73
group_4688		hypothetical protein	131	52	86	880	60.3687	94.4206	25.7782	4.14051e-70	7.84088e-66	5.76536e-68
group_1688	pglA	N,N'-diacetylbacillosaminyl-diphospho-undecaprenol alpha-1,3-N-acetylgalactosaminyltransferase	131	54	86	878	60.3687	94.206	24.767	4.09307e-69	7.75104e-65	5.45848e-67
group_6816		IS5 family transposase ISEcl3	134	58	83	874	61.7512	93.7768	24.3282	7.05022e-70	1.3351e-65	9.74525e-68
group_904		hypothetical protein	200	304	17	628	92.1659	67.382	24.3034	2.91918e-62	5.52806e-58	3.33016e-60
group_3526		hypothetical protein	194	243	23	689	89.4009	73.927	23.9159	5.21673e-69	9.87891e-65	6.90833e-67
group_6818		IS5 family transposase ISPrst2	133	58	84	874	61.2903	93.7768	23.8592	5.61633e-69	1.06357e-64	7.38587e-67
merP		Mercuric transport protein periplasmic component	130	55	87	877	59.9078	94.0987	23.8265	9.85473e-68	1.86619e-63	1.27821e-65
group_6736		hypothetical protein	101	33	116	899	46.5438	96.4592	23.7197	2.3841e-54	4.51477e-50	2.18105e-52
group_6817		ISSoEn1, terminal inverted repeat	107	37	110	895	49.3088	96.03	23.5295	4.02143e-57	7.61539e-53	3.90533e-55
group_6764		hypothetical protein	198	292	19	640	91.2442	68.6695	22.8407	1.69932e-62	3.218e-58	1.9503e-60
group_6765		hypothetical protein	198	296	19	636	91.2442	68.2403	22.3912	1.9815e-61	3.75236e-57	2.22033e-59
tnsE		Transposon Tn7 transposition protein TnsE	198	302	19	630	91.2442	67.5966	21.7393	3.86012e-60	7.30991e-56	4.03863e-58
group_3525		hypothetical protein	192	244	25	688	88.4793	73.8197	21.6551	1.50662e-66	2.85309e-62	1.87704e-64
group_1775		Psort location Cytoplasmic, score 8.96	116	47	101	885	53.4562	94.9571	21.6263	1.59955e-59	3.02906e-55	1.62853e-57
group_3506		hypothetical protein	197	295	20	637	90.7834	68.3476	21.2693	1.14367e-60	2.16577e-56	1.2236e-58
merA		Mercuric reductase	130	62	87	870	59.9078	93.3476	20.9677	1.77246e-64	3.35651e-60	2.09782e-62
group_3524		hypothetical protein	194	270	23	662	89.4009	71.03	20.6808	8.43675e-63	1.59767e-58	9.80164e-61
group_6758		hypothetical protein	123	56	94	876	56.682	93.9914	20.4688	3.56182e-61	6.74502e-57	3.92152e-59
group_4511		hypothetical protein	200	344	17	588	92.1659	63.0901	20.1094	2.15348e-54	4.07804e-50	1.97963e-52
group_17528		Domain of unknown function (DUF4942)	123	57	94	875	56.682	93.8841	20.0868	1.01677e-60	1.92545e-56	1.09401e-58
group_4705		Escherichia coli O157 H7 ortholog	123	57	94	875	56.682	93.8841	20.0868	1.01677e-60	1.92545e-56	1.09401e-58
group_6759		Enterobacterial protein of unknown function (DUF957)	123	57	94	875	56.682	93.8841	20.0868	1.01677e-60	1.92545e-56	1.09401e-58
group_2129		Domain of unknown function (DUF3330)	143	83	74	849	65.8986	91.0944	19.7667	4.12651e-67	7.81437e-63	5.24454e-65
agn43		Antigen 43	121	56	96	876	55.7604	93.9914	19.7165	1.73937e-59	3.29384e-55	1.75204e-57
group_4702		Belongs to the UPF0401 family	121	56	96	876	55.7604	93.9914	19.7165	1.73937e-59	3.29384e-55	1.75204e-57
group_2104		Escherichia coli O157 H7 ortholog z1655	122	57	95	875	56.2212	93.8841	19.7138	7.10109e-60	1.34473e-55	7.30834e-58
group_4704		Belongs to the UPF0758 family	122	57	95	875	56.2212	93.8841	19.7138	7.10109e-60	1.34473e-55	7.30834e-58
group_6805		MerR HTH family regulatory protein	125	61	92	871	57.6037	93.4549	19.4004	1.2505e-60	2.36808e-56	1.33038e-58
klcA		Escherichia coli O157 H7 ortholog z1656	121	57	96	875	55.7604	93.8841	19.3485	4.90016e-59	9.27944e-55	4.90976e-57
group_2703		hypothetical protein	180	193	37	739	82.9493	79.2918	18.6276	9.01017e-67	1.70626e-62	1.12997e-64
group_2704		hypothetical protein	190	261	27	671	87.5576	71.9957	18.0914	1.51146e-60	2.86226e-56	1.59903e-58
era_2		GTPase Era	114	54	103	878	52.5346	94.206	17.9957	1.30326e-54	2.46799e-50	1.2098e-52
group_4700		hypothetical protein	113	54	104	878	52.0737	94.206	17.6663	8.35936e-54	1.58301e-49	7.57422e-52
group_4698		Probable zinc-ribbon	112	54	105	878	51.6129	94.206	17.3432	5.30122e-53	1.00389e-48	4.66926e-51
group_4718		Transcription regulator MerR DNA binding	130	76	87	856	59.9078	91.8455	16.83	1.23211e-58	2.33325e-54	1.22803e-56
group_919		hypothetical protein	191	300	26	632	88.0184	67.8112	15.4759	1.9481e-53	3.68912e-49	1.73198e-51
group_2698		phage minor tail protein G	128	85	89	847	58.9862	90.8798	14.3313	1.17253e-53	2.22041e-49	1.05233e-51
group_697	shlB_2	POTRA domain	2	515	215	417	0.921659	44.7425	0.00753217	2.49481e-61	4.72443e-57	2.76282e-59
group_825		hypothetical protein	2	522	215	410	0.921659	43.9914	0.00730642	1.33063e-62	2.51982e-58	1.53648e-60
group_1795		restriction endodeoxyribonuclease activity	2	601	215	331	0.921659	35.515	0.00512324	3.13203e-78	5.93113e-74	5.4414e-76
group_4510	cat_1	Chloramphenicol acetyltransferase	2	701	215	231	0.921659	24.7854	0.00306539	6.71933e-103	1.27244e-98	1.67426e-100
group_2449		Methyltransferase domain	1	711	216	221	0.460829	23.7124	0.00143903	4.94296e-108	9.36048e-104	1.44007e-105
group_1709		Protein of unknown function (DUF4435)	2	848	215	84	0.921659	9.01288	0.000921457	1.26264e-159	2.39107e-155	1.0396e-156
group_997		AAA ATPase domain	2	858	215	74	0.921659	7.93991	0.000802298	2.63986e-165	4.99911e-161	2.49956e-162
group_417		hypothetical protein	1	819	216	113	0.460829	12.1245	0.000638765	1.65482e-147	3.13374e-143	1.16064e-144
ynfE		Putative dimethyl sulfoxide reductase chain YnfE	0	766	217	166	0	17.8112	0	1.41606e-128	2.6816e-124	6.87589e-126
group_4760	dmsB_1	Anaerobic dimethyl sulfoxide reductase chain B	0	765	217	167	0	17.9185	0	3.25609e-128	6.16607e-124	1.54152e-125
yyaP		putative protein YyaP	0	687	217	245	0	26.2876	0	9.97799e-104	1.88953e-99	2.51938e-101
hsrA_1		putative transport protein HsrA	0	567	217	365	0	39.1631	0	2.01554e-75	3.81684e-71	3.26225e-73
group_6930	ubiK	Ubiquinone biosynthesis accessory factor UbiK	0	542	217	390	0	41.8455	0	1.59408e-70	3.01872e-66	2.23609e-68
group_2736		LemA family	0	785	217	147	0	15.7725	0	9.6488e-136	1.82719e-131	5.07554e-133
group_3549		DMSO reductase anchor subunit (DmsC)	0	766	217	166	0	17.8112	0	1.41606e-128	2.6816e-124	6.87589e-126
group_1058		fimbrial subunit	0	759	217	173	0	18.5622	0	4.48835e-126	8.49958e-122	2.02371e-123
group_1716		FidL-like putative membrane protein	0	701	217	231	0	24.7854	0	1.15988e-107	2.19646e-103	3.32797e-105
group_2761		Cro/C1-type HTH DNA-binding domain	0	700	217	232	0	24.8927	0	2.24477e-107	4.25091e-103	6.34465e-105
group_1900		COG1309 Transcriptional regulator	0	687	217	245	0	26.2876	0	9.97799e-104	1.88953e-99	2.51938e-101
group_242		haemagglutination activity domain	0	605	217	327	0	35.0858	0	1.45091e-83	2.74759e-79	2.66756e-81
group_381		Transcriptional regulator	0	596	217	336	0	36.0515	0	1.3416e-81	2.54059e-77	2.44288e-79
group_1398		transcriptional	0	566	217	366	0	39.2704	0	2.76359e-75	5.23341e-71	4.43509e-73
group_1738		Toxin YafO, type II toxin-antitoxin system	0	547	217	385	0	41.309	0	1.91482e-71	3.6261e-67	2.76802e-69
group_462		Psort location OuterMembrane, score	0	546	217	386	0	41.4163	0	2.52981e-71	4.7907e-67	3.60203e-69
group_6866		CS1 type fimbrial major subunit	0	546	217	386	0	41.4163	0	2.52981e-71	4.7907e-67	3.60203e-69
group_1702		pilus assembly	0	539	217	393	0	42.1674	0	8.55327e-70	1.61973e-65	1.17372e-67
group_3543		peptidyl-tyrosine sulfation	0	538	217	394	0	42.2747	0	9.88218e-70	1.87139e-65	1.34632e-67
group_426		protein conserved in bacteria	0	537	217	395	0	42.382	0	1.32246e-69	2.50433e-65	1.77612e-67
group_5971		Nucleotidyl transferase AbiEii toxin, Type IV TA system	0	527	217	405	0	43.4549	0	9.22774e-68	1.74746e-63	1.20514e-65
group_1578		COG2963 Transposase and inactivated derivatives	0	492	217	440	0	47.2103	0	2.23109e-61	4.22502e-57	2.4853e-59
group_25		hypothetical protein	0	666	217	266	0	28.5408	0	3.98009e-98	7.5371e-94	8.76407e-96
group_3629		hypothetical protein	0	568	217	364	0	39.0558	0	1.71603e-75	3.24965e-71	2.82579e-73
group_27		hypothetical protein	0	567	217	365	0	39.1631	0	2.01554e-75	3.81684e-71	3.26225e-73
group_3007		hypothetical protein	0	548	217	384	0	41.2017	0	1.70235e-71	3.22374e-67	2.49903e-69
group_6578		hypothetical protein	0	513	217	419	0	44.9571	0	3.75685e-65	7.11435e-61	4.61971e-63
group_3555		hypothetical protein	0	483	217	449	0	48.176	0	1.1486e-59	2.1751e-55	1.17573e-57
group_485		hypothetical protein	0	463	217	469	0	50.3219	0	2.42226e-56	4.58702e-52	2.30504e-54
