# Supplementary material for: Genomic survey uncovers the emergence of a multidrug-resistant dominant lineage in Proteus mirabilis populations
Source: NPJ Antimicrob Resist. 2026 Mar 3;4:17. doi: 10.1038/s44259-026-00189-5 (PMC12957351; doi:10.1038/s44259-026-00189-5)
Supplement: Supplementary file 4 — Supplementary Data 3 [file 44259_2026_189_MOESM4_ESM.xlsx]

## Sheet: PmGRI1
id	Country	Year	cluster	Size(bp)	ARGs
Pm899	China	2021	1	68607	dfrA17,aadA5,qacEdelta1,sul1,aac(3)-IId,aph(6)-Id,aph(3'')-Ib,sul2,blaTEM-1,catA1
Pm898	China	2021	1	68607	dfrA17,aadA5,qacEdelta1,sul1,aac(3)-IId,aph(6)-Id,aph(3'')-Ib,sul2,blaTEM-1,catA1
Pm896	China	2021	1	31708	sul1,qacEdelta1,arr-3,catB3,blaOXA-1,aac(6')-Ib-cr5
Pm301	China	2019	1	119695	sul1,qacEdelta1,arr-3,catB3,blaOXA-1,aac(6')-Ib-cr5,fosA3,aph(3')-Ia,tet(C),sul2,floR,aadA2,cmlA1,aadA1,qacL,sul3,
Pm293	China	2016	1	71539	dfrA17,aadA5,qacEdelta1,sul1,aac(3)-IId,aph(6)-Id,aph(3'')-Ib,sul2,aph(3')-Ia,blaTEM-1,catA1
Pm292	China	2017	46	82237	aph(6)-Id,aph(3'')-Ib,sul2,aph(4)-Ia,sul2,floR,blaTEM-1,aac(6')-Ib-cr5,blaOXA-1,catB3,arr-3,qacEdelta1,sul3,qacL,aadA1,cmlA1,aadA2,catA1
Pm153	China	2014	1	71538	sul1,qacEdelta1,aadA5,dfrA17,aac(3)-IId,aph(6)-Id,aph(3'')-Ib,sul2,aph(3')-Ia,blaTEM-1,catA1
Pm152	China	2013	1	71538	sul1,qacEdelta1,aadA5,dfrA17,aac(3)-IId,aph(6)-Id,aph(3'')-Ib,sul2,aph(3')-Ia,blaTEM-1
Pm132	China	2012	1	44454	catA1
Pm131	China	2012	1	44455	catA1
Pm1294	China	2014	1	71539	sul1,qacEdelta1,aadA5,dfrA17,aac(3)-IId,aph(6)-Id,aph(3'')-Ib,sul2,aph(3')-Ia,blaTEM-1,catA1
Pm1289	China	2018	1	74777	aph(3')-Ia,aph(6)-Id,aph(3'')-Ib,sul2,catA1,arr-3,dfrA27,aadA16,qacEdelta1,sul1,mph(A),aac(3)-IId,blaTEM-1
Pm1288	China	2019	1	103978	dfrA17,aadA5,qacEdelta1,sul1,fosA3,blaCTX-M-65,aac(6')-Ib-cr5,blaOXA-1,catB3,arr-3,qacEdelta1,sul1,aac(3)-IId,aph(6)-Id,aph(3'')-Ib,sul2,aph(3')-Ia,aac(3)-IVa,aph(4)-Ia,sul2,floR,blaTEM-1,catA1
Pm636	Czech_Republic	2019	1	69666	dfrA17,aadA5,qacEdelta1,sul1,aac(3)-IId,aph(6)-Id,aph(3'')-Ib,sul2,blaTEM-1,catA1
Pm603	Czech_Republic	2019	1	71528	sul1,qacEdelta1,aadA5,dfrA17,aac(3)-IId,aph(6)-Id,aph(3'')-Ib,sul2,aph(3')-Ia,blaTEM-1,catA1
Pm601	Czech_Republic	2019	1	71528	sul1,qacEdelta1,aadA5,dfrA17,aac(3)-IId,aph(6)-Id,aph(3'')-Ib,sul2,aph(3')-Ia,blaTEM-1,catA1
Pm600	Czech_Republic	2019	1	71528	sul1,qacEdelta1,aadA5,dfrA17,aac(3)-IId,aph(6)-Id,aph(3'')-Ib,sul2,aph(3')-Ia,blaTEM-1,catA1
Pm142	Italy	2013	1	155271	catA1,aadA1,dfrA1,aph(3')-Ia,aac(6')-Ib3,aac(3)-Ia,aadA1,qacEdelta1,sul1,blaTEM,blaKPC-2,blaKPC-2,blaTEM,mph(E),msr(E),armA,tet(A)
Pm432	USA	2017	2	19467	N/A
