# Supplementary material for: Genomic survey uncovers the emergence of a multidrug-resistant dominant lineage in Proteus mirabilis populations
Source: NPJ Antimicrob Resist. 2026 Mar 3;4:17. doi: 10.1038/s44259-026-00189-5 (PMC12957351; doi:10.1038/s44259-026-00189-5)
Supplement: Supplementary file 5 — Supplementary Data 4 [file 44259_2026_189_MOESM5_ESM.xlsx]

## Sheet: Tn7
id	Country	year	cluster	Size(bp)	ARGs
Pm1208	Australia	2019	62	15997	aadA1,sat2,dfrA1
Pm1212	Australia	2019	15	15997	aadA1,sat2,dfrA1
Pm1214	Australia	2019	15	15997	aadA1,sat2,dfrA1
Pm198	Belgium	2013	18	15997	aadA1,sat2,dfrA1
Pm213	Brazil	2015	6	13132	aadA1,sat2,dfrA1
Pm1108	Canada	2018	22	16234	aadA1,sat2,blaIMP-27
Pm1112	Canada	2018	1	15997	aadA1,sat2,dfrA1
Pm1113	Canada	2018	6	16234	aadA1,sat2,blaIMP-27
Pm1115	Canada	2018	11	13368	aadA1,sat2,blaIMP-27
Pm1119	Canada	2018	176	16234	aadA1,sat2,blaIMP-27
Pm1124	Canada	2018	22	16234	aadA1,sat2,blaIMP-27
Pm233	Canada	2018	26	16234	aadA1,sat2,blaIMP-27
Pm1110	Canada	2019	22	16234	aadA1,sat2,blaIMP-27
Pm1111	Canada	2019	22	16234	aadA1,sat2,blaIMP-27
Pm1117	Canada	2019	22	16234	aadA1,sat2,blaIMP-27
Pm1118	Canada	2019	22	16234	aadA1,sat2,blaIMP-27
Pm1121	Canada	2019	22	16234	aadA1,sat2,blaIMP-27
Pm1122	Canada	2019	22	16234	aadA1,sat2,blaIMP-27
Pm1123	Canada	2019	22	16234	aadA1,sat2,blaIMP-27
Pm1125	Canada	2019	22	16234	aadA1,sat2,blaIMP-27
Pm122	China	2005	1	16736	aadA1,sat2,catB2,dfrA1
Pm138	China	2012	1	15997	aadA1,sat2,dfrA1
Pm139	China	2012	25	15997	aadA1,sat2,dfrA1
Pm152	China	2013	1	15997	aadA1,sat2,dfrA1
Pm263	China	2013	1	15997	aadA1,sat2,dfrA1
Pm264	China	2013	1	15997	aadA1,sat2,dfrA1
Pm265	China	2013	1	15997	aadA1,sat2,dfrA1
Pm266	China	2013	1	15997	aadA1,sat2,dfrA1
Pm267	China	2013	1	15997	aadA1,sat2,dfrA1
Pm270	China	2013	1	15997	aadA1,sat2,dfrA1
Pm272	China	2013	1	15997	aadA1,sat2,dfrA1
Pm273	China	2013	1	15997	aadA1,sat2,dfrA1
Pm274	China	2013	1	15997	aadA1,sat2,dfrA1
Pm275	China	2013	1	15997	aadA1,sat2,dfrA1
Pm276	China	2013	1	15997	aadA1,sat2,dfrA1
Pm277	China	2013	1	15997	aadA1,sat2,dfrA1
Pm278	China	2013	1	15997	aadA1,sat2,dfrA1
Pm279	China	2013	1	15997	aadA1,sat2,dfrA1
Pm280	China	2013	1	15997	aadA1,sat2,dfrA1
Pm281	China	2013	1	15997	aadA1,sat2,dfrA1
Pm282	China	2013	1	15997	aadA1,sat2,dfrA1
Pm283	China	2013	1	15997	aadA1,sat2,dfrA1
Pm3	China	2013	1	15997	aadA1,sat2,dfrA1
Pm1294	China	2014	1	15997	aadA1,sat2,dfrA1
Pm153	China	2014	1	15996	aadA1,sat2,dfrA1
Pm268	China	2014	1	15997	aadA1,sat2,dfrA1
Pm269	China	2014	1	15997	aadA1,sat2,dfrA1
Pm271	China	2014	1	15997	aadA1,sat2,dfrA1
Pm727	China	2015	61	16736	aadA1,sat2,catB2,dfrA1
Pm731	China	2015	61	16736	aadA1,sat2,catB2,dfrA1
Pm733	China	2015	25	15997	aadA1,sat2,dfrA1
Pm224	China	2016	1	15997	aadA1,sat2,dfrA1
Pm225	China	2016	1	15997	aadA1,sat2,dfrA1
Pm226	China	2016	1	15997	aadA1,sat2,dfrA1
Pm227	China	2016	1	15997	aadA1,sat2,dfrA1
Pm228	China	2016	1	15997	aadA1,sat2,dfrA1
Pm229	China	2016	1	15997	aadA1,sat2,dfrA1
Pm293	China	2016	1	15997	aadA1,sat2,dfrA1
Pm169	China	2017	61	16736	aadA1,sat2,catB2,dfrA1
Pm171	China	2017	11	15997	aadA1,sat2,dfrA1
Pm255	China	2017	2	15985	aadA1,sat2,dfrA1
Pm316	China	2017	11	15998	aadA1,sat2,dfrA1
Pm725	China	2017	1	15997	aadA1,sat2,dfrA1
Pm726	China	2017	2	15997	aadA1,sat2,dfrA1
Pm732	China	2017	2	15997	aadA1,sat2,dfrA1
Pm734	China	2017	9	13957	dfrA14
Pm737	China	2017	11	15998	aadA1,sat2,dfrA1
Pm739	China	2017	11	15997	aadA1,sat2,dfrA1
Pm1066	China	2017	11	15998	aadA1,sat2,dfrA1
Pm1082	China	2017	1	15997	aadA1,sat2,dfrA1
Pm1083	China	2017	2	15997	aadA1,sat2,dfrA1
Pm1088	China	2017	25	15997	aadA1,sat2,dfrA1
Pm912	China	2017	11	15997	aadA1,sat2,dfrA1
Pm925	China	2017	9	13957	dfrA14
Pm1289	China	2018	1	15997	aadA1,sat2,dfrA1
Pm1293	China	2018	1	15997	aadA1,sat2,dfrA1
Pm295	China	2018	5	53649	aadA1,cmlA1,aadA2,floR,sul2,aph(4)-Ia,aac(3)-IVa,aac(6')-Ib-cr5,blaOXA-1,catB3,arr-3,qacEdelta1,sul1,sul3,qacL,aadA1,dfrA1,lnu(F)
Pm296	China	2018	5	53648	aadA1,cmlA1,aadA2,floR,sul2,aph(4)-Ia,aac(3)-IVa,aac(6')-Ib-cr5,blaOXA-1,catB3,arr-3,qacEdelta1,sul1,sul3,qacL,aadA1,dfrA1,lnu(F)
Pm304	China	2018	1	15997	aadA1,sat2,dfrA1
Pm309	China	2018	1	15997	aadA1,sat2,dfrA1
Pm597	China	2018	3	15997	aadA1,sat2,dfrA1
Pm598	China	2018	3	15997	aadA1,sat2,dfrA1
Pm740	China	2018	9	13957	dfrA14
Pm1064	China	2018	2	15997	aadA1,sat2,dfrA1
Pm1069	China	2018	1	15997	aadA1,sat2,dfrA1
Pm1092	China	2018	1	15997	aadA1,sat2,dfrA1
Pm1093	China	2018	2	15997	aadA1,sat2,dfrA1
Pm1094	China	2018	1	15997	aadA1,sat2,dfrA1
Pm1095	China	2018	1	15997	aadA1,sat2,dfrA1
Pm1100	China	2018	1	15997	aadA1,sat2,dfrA1
Pm1250	China	2018	2	15997	aadA1,sat2,dfrA1
Pm1265	China	2018	1	15997	aadA1,sat2,dfrA1
Pm909	China	2018	9	13957	dfrA14
Pm962	China	2018	2	15997	aadA1,sat2,dfrA1
Pm1288	China	2019	1	15997	aadA1,sat2,dfrA1
Pm285	China	2019	3	15997	aadA1,sat2,dfrA1
Pm287	China	2019	1	15997	aadA1,sat2,dfrA1
Pm288	China	2019	1	15997	aadA1,sat2,dfrA1
Pm289	China	2019	1	15997	aadA1,sat2,dfrA1
Pm301	China	2019	1	15997	aadA1,sat2,dfrA1
Pm319	China	2019	2	15997	aadA1,sat2,dfrA1
Pm610	China	2019	9	13957	dfrA14
Pm676	China	2019	10	15997	aadA1,sat2,dfrA1
Pm842	China	2019	88	13957	dfrA14
Pm1105	China	2019	1	15997	aadA1,sat2,dfrA1
Pm12	China	2019	1	15997	aadA1,sat2,dfrA1
Pm14	China	2019	1	15997	aadA1,sat2,dfrA1
Pm17	China	2019	1	15997	aadA1,sat2,dfrA1
Pm50	China	2019	1	15997	aadA1,sat2,dfrA1
Pm51	China	2019	1	15997	aadA1,sat2,dfrA1
Pm56	China	2019	1	15997	aadA1,sat2,dfrA1
Pm57	China	2019	1	15997	aadA1,sat2,dfrA1
Pm59	China	2019	1	15997	aadA1,sat2,dfrA1
Pm85	China	2019	1	15997	aadA1,sat2,dfrA1
Pm86	China	2019	1	15997	aadA1,sat2,dfrA1
Pm8	China	2019	1	15997	aadA1,sat2,dfrA1
Pm1167	China	2020	1	15997	aadA1,sat2,dfrA1
Pm604	China	2020	3	15997	aadA1,sat2,dfrA1
Pm605	China	2020	1	15997	aadA1,sat2,dfrA1
Pm858	China	2020	1	15997	aadA1,sat2,dfrA1
Pm114	China	2020	1	15997	aadA1,sat2,dfrA1
Pm78	China	2020	9	13957	dfrA14
Pm84	China	2020	3	15997	aadA1,sat2,dfrA1
Pm98	China	2020	1	15997	aadA1,sat2,dfrA1
Pm99	China	2020	1	15997	aadA1,sat2,dfrA1
Pm1276	China	2021	1	15997	aadA1,sat2,dfrA1
Pm1281	China	2021	1	15997	aadA1,sat2,dfrA1
Pm829	China	2021	1	15997	aadA1,sat2,dfrA1
Pm866	China	2021	2	15932	sat2
Pm867	China	2021	2	15932	sat2
Pm869	China	2021	2	15920	sat2
Pm870	China	2021	2	15932	sat2
Pm873	China	2021	1	15997	aadA1,sat2,dfrA1
Pm880	China	2021	2	15932	sat2
Pm881	China	2021	5	16168	lnu(F)
Pm882	China	2021	9	13892	dfrA14
Pm895	China	2021	11	15997	aadA1,sat2,dfrA1
Pm896	China	2021	1	15997	aadA1,sat2,dfrA1
Pm897	China	2021	2	15997	aadA1,sat2,dfrA1
Pm898	China	2021	1	15997	aadA1,sat2,dfrA1
Pm899	China	2021	1	15997	aadA1,sat2,dfrA1
Pm1004	China	2021	2	15997	aadA1,sat2,dfrA1
Pm1012	China	2021	1	15997	aadA1,sat2,dfrA1
Pm1013	China	2021	1	15997	aadA1,sat2,dfrA1
Pm1014	China	2021	1	15997	aadA1,sat2,dfrA1
Pm1015	China	2021	2	15985	aadA1,sat2,dfrA1
Pm1016	China	2021	80	15420	aadA1,sat2
Pm1026	China	2021	1	15997	aadA1,sat2,dfrA1
Pm1038	China	2021	1	15997	aadA1,sat2,dfrA1
Pm103	China	2021	1	15997	aadA1,sat2,dfrA1
Pm1041	China	2021	1	15997	aadA1,sat2,dfrA1
Pm1061	China	2021	9	13957	dfrA14
Pm107	China	2021	3	15997	aadA1,sat2,dfrA1
Pm116	China	2021	1	15997	aadA1,sat2,dfrA1
Pm117	China	2021	2	15997	aadA1,sat2,dfrA1
Pm28	China	2021	2	15997	aadA1,sat2,dfrA1
Pm31	China	2021	2	15997	aadA1,sat2,dfrA1
Pm36	China	2021	2	15997	aadA1,sat2,dfrA1
Pm43	China	2021	2	15997	aadA1,sat2,dfrA1
Pm939	China	2021	2	15997	aadA1,sat2,dfrA1
Pm941	China	2021	1	15997	aadA1,sat2,dfrA1
Pm942	China	2021	2	15997	aadA1,sat2,dfrA1
Pm943	China	2021	6	13132	aadA1,sat2,dfrA1
Pm947	China	2021	2	15997	aadA1,sat2,dfrA1
Pm948	China	2021	2	15997	aadA1,sat2,dfrA1
Pm952	China	2021	1	15997	aadA1,sat2,dfrA1
Pm955	China	2021	2	15997	aadA1,sat2,dfrA1
Pm961	China	2021	29	16736	aadA1,sat2,catB2,dfrA1
Pm971	China	2021	1	15997	aadA1,sat2,dfrA1
Pm973	China	2021	1	15997	aadA1,sat2,dfrA1
Pm983	China	2021	5	16233	aadA1,dfrA1,lnu(F)
Pm991	China	2021	80	15420	aadA1,sat2
Pm1290	China	NA	1	15997	aadA1,sat2,dfrA1
Pm600	Czech_Republic	2019	1	15997	aadA1,sat2,dfrA1
Pm601	Czech_Republic	2019	1	15997	aadA1,sat2,dfrA1
Pm603	Czech_Republic	2019	1	15997	aadA1,sat2,dfrA1
Pm636	Czech_Republic	2019	1	15997	aadA1,sat2,dfrA1
Pm681	Denmark	2018	50	15945	sat2,dfrA1
Pm683	Denmark	2018	20	15997	aadA1,sat2,dfrA1
Pm690	Denmark	2018	20	15997	aadA1,sat2,dfrA1
Pm694	Denmark	2018	144	15997	aadA1,sat2,dfrA1
Pm695	Denmark	2018	1	15996	aadA1,sat2,dfrA1
Pm701	Denmark	2018	1	15997	aadA1,sat2,dfrA1
Pm710	Denmark	2018	6	13111	aadA1,sat2,dfrA1
Pm713	Denmark	2018	138	16736	aadA1,sat2,catB2,dfrA1
Pm718	Denmark	2018	1	15996	aadA1,sat2,dfrA1
Pm720	Denmark	2018	6	13111	aadA1,sat2,dfrA1
Pm721	Denmark	2018	14	16736	aadA1,sat2,catB2,dfrA1
Pm205	France	2013	11	15998	aadA1,sat2,dfrA1
Pm284	France	2015	1	16233	aadA1,dfrA1,lnu(F)
Pm286	France	2015	1	16233	aadA1,dfrA1,lnu(F)
Pm208	France	2016	15	15997	aadA1,sat2,dfrA1
Pm813	France	2016	2	15997	aadA1,sat2,dfrA1
Pm175	France	2018	15	15997	aadA1,sat2,dfrA1
Pm188	France	2018	15	15997	aadA1,sat2,dfrA1
Pm189	France	2018	15	15997	aadA1,sat2,dfrA1
Pm195	France	2018	15	15997	aadA1,sat2,dfrA1
Pm196	France	2018	15	15997	aadA1,sat2,dfrA1
Pm197	France	2018	15	15997	aadA1,sat2,dfrA1
Pm200	France	2018	2	15997	aadA1,sat2,dfrA1
Pm803	France	2020	15	15997	aadA1,sat2,dfrA1
Pm804	France	2020	15	15997	aadA1,sat2,dfrA1
Pm806	France	2020	15	15997	aadA1,sat2,dfrA1
Pm808	France	2020	15	15997	aadA1,sat2,dfrA1
Pm811	France	2020	15	15997	aadA1,sat2,dfrA1
Pm124	Gaza_Strip	2012	13	15997	aadA1,sat2,dfrA1
Pm745	Germany	2019	1	15997	aadA1,sat2,dfrA1
Pm855	Ghana	2021	1	16233	aadA1,dfrA1,lnu(F)
Pm141	India	2015	1	15997	aadA1,sat2,dfrA1
Pm135	Ireland	2013	36	15992	aadA1,sat2,dfrA1
Pm142	Italy	2013	1	15997	aadA1,sat2,dfrA1
Pm216	Italy	2019	24	17249	aadA1,sat2,dfrA1
Pm468	Kuwait	2019	29	15997	aadA1,sat2,dfrA1
Pm469	Kuwait	2019	2	15997	aadA1,sat2,dfrA1
Pm470	Kuwait	2019	2	15997	aadA1,sat2,dfrA1
Pm176	Lebanon	2018	2	15997	aadA1,sat2,dfrA1
Pm474	Spain	2013	25	15997	aadA1,sat2,dfrA1
Pm478	Spain	2013	25	15997	aadA1,sat2,dfrA1
Pm64	Switzerland	2013	2	15997	aadA1,sat2,dfrA1
Pm1241	UK	2010	2	15997	aadA1,sat2,dfrA1
Pm1244	UK	2010	35	15997	aadA1,sat2,dfrA1
Pm824	UK	2015	25	15997	aadA1,sat2,dfrA1
Pm825	UK	2016	55	16736	aadA1,sat2,catB2,dfrA1
Pm1133	UK	2017	44	15997	aadA1,sat2,dfrA1
Pm1137	UK	2017	2	15997	aadA1,sat2,dfrA1
Pm1141	UK	2017	36	15992	aadA1,sat2,dfrA1
Pm499	USA	2009	12	15997	aadA1,sat2,dfrA1
Pm1163	USA	2016	14	15997	aadA1,sat2,dfrA1
Pm151	USA	2016	12	13369	aadA1,sat2,blaIMP-27
Pm500	USA	2016	13	15997	aadA1,sat2,dfrA1
Pm417	USA	2017	42	15420	aadA1,sat2
Pm419	USA	2017	29	15997	aadA1,sat2,dfrA1
Pm421	USA	2017	2	15997	aadA1,sat2,dfrA1
Pm424	USA	2017	118	15997	aadA1,sat2,dfrA1
Pm426	USA	2017	2	15997	aadA1,sat2,dfrA1
Pm429	USA	2017	2	15997	aadA1,sat2,dfrA1
Pm432	USA	2017	2	15997	aadA1,sat2,dfrA1
Pm480	USA	2017	1	15997	aadA1,sat2,dfrA1
Pm481	USA	2017	1	15997	aadA1,sat2,dfrA1
Pm482	USA	2017	1	15997	aadA1,sat2,dfrA1
Pm483	USA	2017	1	15997	aadA1,sat2,dfrA1
Pm484	USA	2017	1	15997	aadA1,sat2,dfrA1
Pm485	USA	2017	1	15997	aadA1,sat2,dfrA1
Pm486	USA	2017	1	15997	aadA1,sat2,dfrA1
Pm487	USA	2017	1	15997	aadA1,sat2,dfrA1
Pm488	USA	2017	1	15997	aadA1,sat2,dfrA1
Pm489	USA	2017	1	15997	aadA1,sat2,dfrA1
Pm490	USA	2017	1	15997	aadA1,sat2,dfrA1
Pm491	USA	2017	1	15997	aadA1,sat2,dfrA1
Pm492	USA	2017	1	15997	aadA1,sat2,dfrA1
Pm1126	USA	2018	3	16234	aadA1,sat2,blaIMP-27
Pm1130	USA	2018	32	17662	lnu(F),blaIMP-27
Pm1164	USA	2018	12	15997	aadA1,sat2,dfrA1
Pm1236	USA	2018	14	15997	aadA1,sat2,dfrA1
Pm335	USA	2018	2	15997	aadA1,sat2,dfrA1
Pm336	USA	2018	13	15997	aadA1,sat2,dfrA1
Pm341	USA	2018	2	15997	aadA1,sat2,dfrA1
Pm342	USA	2018	20	15997	aadA1,sat2,dfrA1
Pm345	USA	2018	20	15997	aadA1,sat2,dfrA1
Pm350	USA	2018	5	18076	aadA1,dfrA1,lnu(F)
Pm356	USA	2018	14	15997	aadA1,sat2,dfrA1
Pm360	USA	2018	5	16233	aadA1,dfrA1,lnu(F)
Pm361	USA	2018	2	15997	aadA1,sat2,dfrA1
Pm363	USA	2018	13	15997	aadA1,sat2,dfrA1
Pm372	USA	2018	2	15997	aadA1,sat2,dfrA1
Pm378	USA	2018	12	15997	aadA1,sat2,dfrA1
Pm381	USA	2018	2	15997	aadA1,sat2,dfrA1
Pm383	USA	2018	2	15997	aadA1,sat2,dfrA1
Pm387	USA	2018	4	15997	aadA1,sat2,dfrA1
Pm396	USA	2018	4	15997	aadA1,sat2,dfrA1
Pm398	USA	2018	4	15997	aadA1,sat2,dfrA1
Pm399	USA	2018	42	15420	aadA1,sat2
Pm403	USA	2018	2	15997	aadA1,sat2,dfrA1
Pm408	USA	2018	35	15997	aadA1,sat2,dfrA1
Pm409	USA	2018	35	15997	aadA1,sat2,dfrA1
Pm418	USA	2018	34	13132	aadA1,sat2,dfrA1
Pm436	USA	2018	42	15997	aadA1,sat2,dfrA1
Pm441	USA	2018	29	15997	aadA1,sat2,dfrA1
Pm442	USA	2018	29	15997	aadA1,sat2,dfrA1
Pm443	USA	2018	2	15997	aadA1,sat2,dfrA1
Pm454	USA	2018	2	15997	aadA1,sat2,dfrA1
Pm589	USA	2018	13	15997	aadA1,sat2,dfrA1
Pm1128	USA	2019	3	16234	aadA1,sat2,blaIMP-27
Pm1129	USA	2019	1	16234	aadA1,sat2,blaIMP-27
Pm1131	USA	2019	1	16234	aadA1,sat2,blaIMP-27
Pm1132	USA	2019	1	16234	aadA1,sat2,blaIMP-27
Pm1142	USA	2019	13	15997	aadA1,sat2,dfrA1
Pm471	USA	2019	1	16234	aadA1,sat2,blaIMP-27
Pm502	USA	2019	13	15997	aadA1,sat2,dfrA1
Pm503	USA	2019	12	15997	aadA1,sat2,dfrA1
Pm508	USA	2019	12	15997	aadA1,sat2,dfrA1
Pm521	USA	2019	36	15997	aadA1,sat2,dfrA1
Pm522	USA	2019	13	15997	aadA1,sat2,dfrA1
Pm532	USA	2019	4	15997	aadA1,sat2,dfrA1
Pm533	USA	2019	64	15997	aadA1,sat2,dfrA1
Pm537	USA	2019	64	15997	aadA1,sat2,dfrA1
Pm540	USA	2019	24	15997	aadA1,sat2,dfrA1
Pm549	USA	2019	50	15997	aadA1,sat2,dfrA1
Pm552	USA	2019	13	15997	aadA1,sat2,dfrA1
Pm559	USA	2019	13	15997	aadA1,sat2,dfrA1
Pm564	USA	2019	55	16372	aadA1,sat2
Pm565	USA	2019	12	15997	aadA1,sat2,dfrA1
Pm571	USA	2019	42	15420	aadA1,sat2
Pm574	USA	2019	4	15997	aadA1,sat2,dfrA1
Pm577	USA	2019	2	15997	aadA1,sat2,dfrA1
Pm585	USA	2019	36	15997	aadA1,sat2,dfrA1
Pm658	USA	2019	17	16234	aadA1,sat2,blaIMP-27
Pm663	USA	2019	52	16234	aadA1,sat2,blaIMP-27
Pm674	USA	2019	1	16234	aadA1,sat2,blaIMP-27
Pm766	USA	2019	1	16234	aadA1,sat2,blaIMP-27
Pm774	USA	2019	1	16234	aadA1,sat2,blaIMP-27
Pm783	USA	2019	40	13347	aadA1,sat2,blaIMP-27
Pm827	USA	2019	52	16234	aadA1,sat2,blaIMP-27
Pm1161	USA	2020	12	16234	aadA1,sat2,blaIMP-27
Pm1162	USA	2020	1	16234	aadA1,sat2,blaIMP-27
Pm459	USA	2020	40	13347	aadA1,sat2,blaIMP
Pm460	USA	2020	40	16234	aadA1,sat2,blaIMP-27
Pm461	USA	2020	40	13347	aadA1,sat2,blaIMP
Pm465	USA	2020	68	16234	aadA1,sat2,blaIMP-27
Pm466	USA	2020	1	16234	aadA1,sat2,blaIMP-27
Pm467	USA	2020	4	16234	aadA1,sat2,blaIMP-27
Pm607	USA	2020	13	15955	aadA1,sat2,dfrA1
Pm609	USA	2020	9	17662	lnu(F),blaIMP-27
Pm648	USA	2020	3	16234	aadA1,sat2,blaIMP-27
Pm650	USA	2020	3	16234	aadA1,sat2,blaIMP-27
Pm794	USA	2020	23	16234	aadA1,sat2,blaIMP-27
Pm826	USA	2020	3	16234	aadA1,sat2,blaIMP-27
Pm1169	USA	2021	63	15997	aadA1,sat2,dfrA1
Pm1190	USA	2021	1	18617	aadA1,sat2,blaIMP-27
Pm723	USA	2021	13	15955	aadA1,sat2,dfrA1
Pm748	USA	2021	39	16234	aadA1,sat2,blaIMP-27
Pm753	USA	2021	1	16234	aadA1,sat2,blaIMP-27
Pm762	USA	2021	29	15997	aadA1,sat2,dfrA1
Pm770	USA	2021	55	17662	lnu(F),blaIMP-27
Pm779	USA	2021	12	15997	aadA1,sat2,dfrA1
Pm790	USA	2021	12	15997	aadA1,sat2,dfrA1
Pm793	USA	2021	2	16234	aadA1,sat2,blaIMP-27
Pm814	USA	2021	63	15997	aadA1,sat2,dfrA1
Pm815	USA	2021	13	15997	aadA1,sat2,dfrA1
Pm818	USA	2021	3	16234	aadA1,sat2,blaIMP-27
Pm819	USA	2021	3	16234	aadA1,sat2,blaIMP-27
Pm820	USA	2021	57	16234	aadA1,sat2,blaIMP-27
Pm821	USA	2021	32	16234	aadA1,sat2,blaIMP-27
Pm831	USA	2021	83	14119	aadA1,sat2,blaIMP-27
Pm1216	USA	2022	12	16234	aadA1,sat2,blaIMP-27
Pm828	USA	2022	8	14689	aadA1,blaIMP-27
Pm854	USA	2022	2	16234	aadA1,sat2,blaIMP-27
Pm856	USA	2022	39	16234	aadA1,sat2,blaIMP-27
Pm864	USA	2022	39	16234	aadA1,sat2,blaIMP-27
