# Supplementary material for: Genomic survey uncovers the emergence of a multidrug-resistant dominant lineage in Proteus mirabilis populations
Source: NPJ Antimicrob Resist. 2026 Mar 3;4:17. doi: 10.1038/s44259-026-00189-5 (PMC12957351; doi:10.1038/s44259-026-00189-5)
Supplement: Supplementary file 6 — Supplementary Data 5 [file 44259_2026_189_MOESM6_ESM.xlsx]

## Sheet: Cluster1-8_ARGs_p.value
group1	group2	p	p.adj	p.signif
Cluster-1	Cluster-8	2.93271e-13	2.1e-12	****
Cluster-1	Cluster-7	0.246691	0.31	ns
Cluster-1	Cluster-6	1.68688e-07	4.3e-07	****
Cluster-1	Cluster-5	0.32131	0.39	ns
Cluster-1	Cluster-4	2.01854e-20	5.7e-19	****
Cluster-1	Cluster-3	0.0693287	0.11	ns
Cluster-1	Cluster-2	0.00544141	0.0095	**
Cluster-2	Cluster-4	2.5612e-14	3.6e-13	****
Cluster-3	Cluster-7	0.41517	0.48	ns
Cluster-3	Cluster-4	1.12959e-09	4.5e-09	****
Cluster-3	Cluster-2	0.705663	0.78	ns
Cluster-5	Cluster-7	0.906538	0.91	ns
Cluster-5	Cluster-4	4.2152e-12	2.4e-11	****
Cluster-5	Cluster-3	0.726704	0.78	ns
Cluster-5	Cluster-2	0.0640562	0.11	ns
Cluster-6	Cluster-7	9.05412e-05	0.00017	****
Cluster-6	Cluster-5	9.97033e-06	2e-05	****
Cluster-6	Cluster-4	1.84912e-10	8.6e-10	****
Cluster-6	Cluster-3	0.138806	0.19	ns
Cluster-6	Cluster-2	0.107265	0.15	ns
Cluster-7	Cluster-4	3.00808e-13	2.1e-12	****
Cluster-7	Cluster-2	0.0819183	0.12	ns
Cluster-8	Cluster-7	1.97214e-08	6.1e-08	****
Cluster-8	Cluster-6	2.74236e-06	5.9e-06	****
Cluster-8	Cluster-5	1.45502e-07	4.1e-07	****
Cluster-8	Cluster-4	0.911406	0.91	ns
Cluster-8	Cluster-3	6.80014e-07	1.6e-06	****
Cluster-8	Cluster-2	3.74261e-09	1.3e-08	****
