# Supplementary material for: Genomic survey uncovers the emergence of a multidrug-resistant dominant lineage in Proteus mirabilis populations
Source: NPJ Antimicrob Resist. 2026 Mar 3;4:17. doi: 10.1038/s44259-026-00189-5 (PMC12957351; doi:10.1038/s44259-026-00189-5)
Supplement: Supplementary file 7 — Supplementary Data 6 [file 44259_2026_189_MOESM7_ESM.xlsx]

## Sheet: Cluster1-8_VAGs_p.value
group1	group2	p	p.adj	p.signif
Cluster-1	Cluster-8	0.0664675	0.089	ns
Cluster-1	Cluster-7	0.00158522	0.0026	**
Cluster-1	Cluster-6	0.00311871	0.0049	**
Cluster-1	Cluster-5	1.30984e-14	2e-13	****
Cluster-1	Cluster-4	0.0033121	0.0049	**
Cluster-1	Cluster-3	0.000317453	0.00056	***
Cluster-1	Cluster-2	0.0323832	0.045	*
Cluster-2	Cluster-4	4.27193e-09	1.7e-08	****
Cluster-3	Cluster-7	0.66663	0.72	ns
Cluster-3	Cluster-4	1.45126e-09	6.8e-09	****
Cluster-3	Cluster-2	0.274302	0.32	ns
Cluster-5	Cluster-7	1.96241e-08	6.9e-08	****
Cluster-5	Cluster-4	1.4037e-14	2e-13	****
Cluster-5	Cluster-3	0.000105848	0.00021	***
Cluster-5	Cluster-2	4.41161e-11	2.5e-10	****
Cluster-6	Cluster-7	0.78961	0.79	ns
Cluster-6	Cluster-5	6.17044e-05	0.00013	****
Cluster-6	Cluster-4	6.88988e-06	1.8e-05	****
Cluster-6	Cluster-3	0.719817	0.75	ns
Cluster-6	Cluster-2	0.148329	0.18	ns
Cluster-7	Cluster-4	2.49333e-12	2.3e-11	****
Cluster-7	Cluster-2	0.138443	0.18	ns
Cluster-8	Cluster-7	3.50579e-08	1.1e-07	****
Cluster-8	Cluster-6	0.000153264	0.00029	***
Cluster-8	Cluster-5	1.91084e-11	1.3e-10	****
Cluster-8	Cluster-4	0.406541	0.46	ns
Cluster-8	Cluster-3	5.14245e-07	1.4e-06	****
Cluster-8	Cluster-2	1.19558e-05	2.8e-05	****
