# Supplementary material for: Genomic survey uncovers the emergence of a multidrug-resistant dominant lineage in Proteus mirabilis populations
Source: NPJ Antimicrob Resist. 2026 Mar 3;4:17. doi: 10.1038/s44259-026-00189-5 (PMC12957351; doi:10.1038/s44259-026-00189-5)
Supplement: Supplementary file 8 — Supplementary Data 7 [file 44259_2026_189_MOESM8_ESM.xlsx]

## Sheet: cross-country-SNP
x	x.country	x.cluster	v	v.country	v.cluster	SNP
Pm816	UK	5	Pm350	USA	5	17
Pm64	Switzerland	2	Pm443	USA	2	19
Pm64	Switzerland	2	Pm432	USA	2	20
Pm64	Switzerland	2	Pm429	USA	2	19
Pm64	Switzerland	2	Pm426	USA	2	20
Pm64	Switzerland	2	Pm383	USA	2	20
Pm64	Switzerland	2	Pm381	USA	2	19
Pm64	Switzerland	2	Pm361	USA	2	20
Pm62	Switzerland	1	Pm1296	UK	1	17
Pm61	Switzerland	5	Pm816	UK	5	18
Pm61	Switzerland	5	Pm350	USA	5	17
Pm160	Poland	20	Pm1239	UK	20	20
Pm476	Netherlands	14	Pm365	USA	14	10
Pm476	Netherlands	14	Pm359	USA	14	17
Pm470	Kuwait	2	Pm64	Switzerland	2	16
Pm470	Kuwait	2	Pm577	USA	2	17
Pm470	Kuwait	2	Pm454	USA	2	17
Pm470	Kuwait	2	Pm443	USA	2	15
Pm470	Kuwait	2	Pm432	USA	2	16
Pm470	Kuwait	2	Pm429	USA	2	17
Pm470	Kuwait	2	Pm426	USA	2	16
Pm470	Kuwait	2	Pm383	USA	2	16
Pm470	Kuwait	2	Pm381	USA	2	17
Pm470	Kuwait	2	Pm372	USA	2	17
Pm470	Kuwait	2	Pm361	USA	2	16
Pm470	Kuwait	2	Pm341	USA	2	17
Pm470	Kuwait	2	Pm335	USA	2	19
Pm469	Kuwait	2	Pm64	Switzerland	2	16
Pm469	Kuwait	2	Pm577	USA	2	17
Pm469	Kuwait	2	Pm454	USA	2	17
Pm469	Kuwait	2	Pm443	USA	2	15
Pm469	Kuwait	2	Pm432	USA	2	16
Pm469	Kuwait	2	Pm429	USA	2	17
Pm469	Kuwait	2	Pm426	USA	2	16
Pm469	Kuwait	2	Pm383	USA	2	16
Pm469	Kuwait	2	Pm381	USA	2	17
Pm469	Kuwait	2	Pm372	USA	2	17
Pm469	Kuwait	2	Pm361	USA	2	16
Pm469	Kuwait	2	Pm341	USA	2	17
Pm469	Kuwait	2	Pm335	USA	2	19
Pm750	Italy	1	Pm792	USA	1	15
Pm750	Italy	1	Pm1215	USA	1	14
Pm497	Italy	10	Pm863	Spain	10	14
Pm497	Italy	10	Pm862	Spain	10	15
Pm497	Italy	10	Pm1207	Spain	10	14
Pm497	Italy	10	Pm1206	Spain	10	15
Pm497	Italy	10	Pm1205	Spain	10	15
Pm497	Italy	10	Pm1201	Spain	10	15
Pm497	Italy	10	Pm1195	Spain	10	15
Pm497	Italy	10	Pm1194	Spain	10	15
Pm142	Italy	1	Pm63	Switzerland	1	12
Pm142	Italy	1	Pm62	Switzerland	1	6
Pm133	Italy	1	Pm63	Switzerland	1	7
Pm133	Italy	1	Pm62	Switzerland	1	1
Pm133	Italy	1	Pm1296	UK	1	16
Pm135	Ireland	36	Pm1141	UK	36	8
Pm134	Ireland	11	Pm322	USA	11	12
Pm203	Greece	1	Pm792	USA	1	15
Pm203	Greece	1	Pm1215	USA	1	20
Pm763	Germany	56	Pm817	UK	56	16
Pm747	Germany	8	Pm70	Switzerland	8	6
Pm745	Germany	1	Pm792	USA	1	17
Pm745	Germany	1	Pm203	Greece	1	4
Pm744	Germany	1	Pm203	Greece	1	13
Pm743	Germany	1	Pm792	USA	1	17
Pm743	Germany	1	Pm203	Greece	1	4
Pm472	Germany	56	Pm817	UK	56	10
Pm1273	Germany	1	Pm133	Italy	1	20
Pm813	France	2	Pm64	Switzerland	2	5
Pm813	France	2	Pm470	Kuwait	2	19
Pm813	France	2	Pm469	Kuwait	2	19
Pm284	France	1	Pm774	USA	1	15
Pm284	France	1	Pm766	USA	1	15
Pm284	France	1	Pm753	USA	1	15
Pm284	France	1	Pm674	USA	1	14
Pm284	France	1	Pm471	USA	1	14
Pm284	France	1	Pm466	USA	1	14
Pm284	France	1	Pm1190	USA	1	18
Pm284	France	1	Pm1162	USA	1	14
Pm284	France	1	Pm1132	USA	1	14
Pm284	France	1	Pm1131	USA	1	16
Pm284	France	1	Pm1129	USA	1	12
Pm722	Denmark	8	Pm374	USA	8	19
Pm720	Denmark	6	Pm475	Italy	6	9
Pm720	Denmark	6	Pm473	Italy	6	9
Pm718	Denmark	1	Pm792	USA	1	20
Pm718	Denmark	1	Pm745	Germany	1	13
Pm718	Denmark	1	Pm743	Germany	1	13
Pm718	Denmark	1	Pm203	Greece	1	11
Pm710	Denmark	6	Pm475	Italy	6	6
Pm710	Denmark	6	Pm473	Italy	6	6
Pm703	Denmark	14	Pm476	Netherlands	14	17
Pm703	Denmark	14	Pm365	USA	14	15
Pm701	Denmark	1	Pm772	USA	1	10
Pm701	Denmark	1	Pm771	USA	1	11
Pm701	Denmark	1	Pm752	USA	1	14
Pm701	Denmark	1	Pm672	USA	1	10
Pm701	Denmark	1	Pm671	USA	1	11
Pm701	Denmark	1	Pm670	USA	1	10
Pm701	Denmark	1	Pm668	USA	1	14
Pm701	Denmark	1	Pm667	USA	1	12
Pm701	Denmark	1	Pm666	USA	1	12
Pm701	Denmark	1	Pm665	USA	1	10
Pm701	Denmark	1	Pm664	USA	1	12
Pm701	Denmark	1	Pm662	USA	1	12
Pm701	Denmark	1	Pm661	USA	1	10
Pm701	Denmark	1	Pm660	USA	1	10
Pm701	Denmark	1	Pm659	USA	1	10
Pm701	Denmark	1	Pm657	USA	1	11
Pm701	Denmark	1	Pm656	USA	1	10
Pm701	Denmark	1	Pm654	USA	1	10
Pm701	Denmark	1	Pm653	USA	1	12
Pm701	Denmark	1	Pm652	USA	1	10
Pm701	Denmark	1	Pm651	USA	1	12
Pm701	Denmark	1	Pm647	USA	1	10
Pm701	Denmark	1	Pm482	USA	1	13
Pm701	Denmark	1	Pm481	USA	1	13
Pm701	Denmark	1	Pm480	USA	1	13
Pm701	Denmark	1	Pm1271	USA	1	11
Pm701	Denmark	1	Pm1270	USA	1	14
Pm701	Denmark	1	Pm1178	USA	1	10
Pm701	Denmark	1	Pm1176	USA	1	11
Pm701	Denmark	1	Pm1175	USA	1	10
Pm701	Denmark	1	Pm1174	USA	1	10
Pm701	Denmark	1	Pm1173	USA	1	10
Pm695	Denmark	1	Pm792	USA	1	20
Pm695	Denmark	1	Pm745	Germany	1	13
Pm695	Denmark	1	Pm743	Germany	1	13
Pm695	Denmark	1	Pm203	Greece	1	11
Pm686	Denmark	41	Pm496	Singapore	41	13
Pm685	Denmark	41	Pm496	Singapore	41	13
Pm682	Denmark	6	Pm475	Italy	6	9
Pm682	Denmark	6	Pm473	Italy	6	9
Pm636	Czech_Republic	1	Pm772	USA	1	14
Pm636	Czech_Republic	1	Pm771	USA	1	15
Pm636	Czech_Republic	1	Pm752	USA	1	18
Pm636	Czech_Republic	1	Pm701	Denmark	1	12
Pm636	Czech_Republic	1	Pm672	USA	1	14
Pm636	Czech_Republic	1	Pm671	USA	1	15
Pm636	Czech_Republic	1	Pm670	USA	1	14
Pm636	Czech_Republic	1	Pm668	USA	1	18
Pm636	Czech_Republic	1	Pm667	USA	1	16
Pm636	Czech_Republic	1	Pm666	USA	1	16
Pm636	Czech_Republic	1	Pm665	USA	1	14
Pm636	Czech_Republic	1	Pm664	USA	1	16
Pm636	Czech_Republic	1	Pm662	USA	1	16
Pm636	Czech_Republic	1	Pm661	USA	1	14
Pm636	Czech_Republic	1	Pm660	USA	1	14
Pm636	Czech_Republic	1	Pm659	USA	1	14
Pm636	Czech_Republic	1	Pm657	USA	1	15
Pm636	Czech_Republic	1	Pm656	USA	1	14
Pm636	Czech_Republic	1	Pm654	USA	1	14
Pm636	Czech_Republic	1	Pm653	USA	1	16
Pm636	Czech_Republic	1	Pm652	USA	1	14
Pm636	Czech_Republic	1	Pm651	USA	1	16
Pm636	Czech_Republic	1	Pm647	USA	1	14
Pm636	Czech_Republic	1	Pm482	USA	1	17
Pm636	Czech_Republic	1	Pm481	USA	1	17
Pm636	Czech_Republic	1	Pm480	USA	1	17
Pm636	Czech_Republic	1	Pm1271	USA	1	15
Pm636	Czech_Republic	1	Pm1270	USA	1	16
Pm636	Czech_Republic	1	Pm1178	USA	1	14
Pm636	Czech_Republic	1	Pm1176	USA	1	15
Pm636	Czech_Republic	1	Pm1175	USA	1	14
Pm636	Czech_Republic	1	Pm1174	USA	1	14
Pm636	Czech_Republic	1	Pm1173	USA	1	14
Pm603	Czech_Republic	1	Pm772	USA	1	15
Pm603	Czech_Republic	1	Pm771	USA	1	16
Pm603	Czech_Republic	1	Pm752	USA	1	19
Pm603	Czech_Republic	1	Pm701	Denmark	1	13
Pm603	Czech_Republic	1	Pm672	USA	1	15
Pm603	Czech_Republic	1	Pm671	USA	1	16
Pm603	Czech_Republic	1	Pm670	USA	1	15
Pm603	Czech_Republic	1	Pm668	USA	1	19
Pm603	Czech_Republic	1	Pm667	USA	1	17
Pm603	Czech_Republic	1	Pm666	USA	1	17
Pm603	Czech_Republic	1	Pm665	USA	1	15
Pm603	Czech_Republic	1	Pm664	USA	1	17
Pm603	Czech_Republic	1	Pm662	USA	1	17
Pm603	Czech_Republic	1	Pm661	USA	1	15
Pm603	Czech_Republic	1	Pm660	USA	1	15
Pm603	Czech_Republic	1	Pm659	USA	1	15
Pm603	Czech_Republic	1	Pm657	USA	1	16
Pm603	Czech_Republic	1	Pm656	USA	1	15
Pm603	Czech_Republic	1	Pm654	USA	1	15
Pm603	Czech_Republic	1	Pm653	USA	1	17
Pm603	Czech_Republic	1	Pm652	USA	1	15
Pm603	Czech_Republic	1	Pm651	USA	1	17
Pm603	Czech_Republic	1	Pm647	USA	1	15
Pm603	Czech_Republic	1	Pm482	USA	1	18
Pm603	Czech_Republic	1	Pm481	USA	1	18
Pm603	Czech_Republic	1	Pm480	USA	1	18
Pm603	Czech_Republic	1	Pm1271	USA	1	16
Pm603	Czech_Republic	1	Pm1270	USA	1	17
Pm603	Czech_Republic	1	Pm1178	USA	1	15
Pm603	Czech_Republic	1	Pm1176	USA	1	16
Pm603	Czech_Republic	1	Pm1175	USA	1	15
Pm603	Czech_Republic	1	Pm1174	USA	1	15
Pm603	Czech_Republic	1	Pm1173	USA	1	15
Pm601	Czech_Republic	1	Pm772	USA	1	15
Pm601	Czech_Republic	1	Pm771	USA	1	16
Pm601	Czech_Republic	1	Pm752	USA	1	19
Pm601	Czech_Republic	1	Pm701	Denmark	1	13
Pm601	Czech_Republic	1	Pm672	USA	1	15
Pm601	Czech_Republic	1	Pm671	USA	1	16
Pm601	Czech_Republic	1	Pm670	USA	1	15
Pm601	Czech_Republic	1	Pm668	USA	1	19
Pm601	Czech_Republic	1	Pm667	USA	1	17
Pm601	Czech_Republic	1	Pm666	USA	1	17
Pm601	Czech_Republic	1	Pm665	USA	1	15
Pm601	Czech_Republic	1	Pm664	USA	1	17
Pm601	Czech_Republic	1	Pm662	USA	1	17
Pm601	Czech_Republic	1	Pm661	USA	1	15
Pm601	Czech_Republic	1	Pm660	USA	1	15
Pm601	Czech_Republic	1	Pm659	USA	1	15
Pm601	Czech_Republic	1	Pm657	USA	1	16
Pm601	Czech_Republic	1	Pm656	USA	1	15
Pm601	Czech_Republic	1	Pm654	USA	1	15
Pm601	Czech_Republic	1	Pm653	USA	1	17
Pm601	Czech_Republic	1	Pm652	USA	1	15
Pm601	Czech_Republic	1	Pm651	USA	1	17
Pm601	Czech_Republic	1	Pm647	USA	1	15
Pm601	Czech_Republic	1	Pm482	USA	1	18
Pm601	Czech_Republic	1	Pm481	USA	1	18
Pm601	Czech_Republic	1	Pm480	USA	1	18
Pm601	Czech_Republic	1	Pm1271	USA	1	16
Pm601	Czech_Republic	1	Pm1270	USA	1	17
Pm601	Czech_Republic	1	Pm1178	USA	1	15
Pm601	Czech_Republic	1	Pm1176	USA	1	16
Pm601	Czech_Republic	1	Pm1175	USA	1	15
Pm601	Czech_Republic	1	Pm1174	USA	1	15
Pm601	Czech_Republic	1	Pm1173	USA	1	15
Pm600	Czech_Republic	1	Pm772	USA	1	15
Pm600	Czech_Republic	1	Pm771	USA	1	16
Pm600	Czech_Republic	1	Pm752	USA	1	19
Pm600	Czech_Republic	1	Pm701	Denmark	1	13
Pm600	Czech_Republic	1	Pm672	USA	1	15
Pm600	Czech_Republic	1	Pm671	USA	1	16
Pm600	Czech_Republic	1	Pm670	USA	1	15
Pm600	Czech_Republic	1	Pm668	USA	1	19
Pm600	Czech_Republic	1	Pm667	USA	1	17
Pm600	Czech_Republic	1	Pm666	USA	1	17
Pm600	Czech_Republic	1	Pm665	USA	1	15
Pm600	Czech_Republic	1	Pm664	USA	1	17
Pm600	Czech_Republic	1	Pm662	USA	1	17
Pm600	Czech_Republic	1	Pm661	USA	1	15
Pm600	Czech_Republic	1	Pm660	USA	1	15
Pm600	Czech_Republic	1	Pm659	USA	1	15
Pm600	Czech_Republic	1	Pm657	USA	1	16
Pm600	Czech_Republic	1	Pm656	USA	1	15
Pm600	Czech_Republic	1	Pm654	USA	1	15
Pm600	Czech_Republic	1	Pm653	USA	1	17
Pm600	Czech_Republic	1	Pm652	USA	1	15
Pm600	Czech_Republic	1	Pm651	USA	1	17
Pm600	Czech_Republic	1	Pm647	USA	1	15
Pm600	Czech_Republic	1	Pm482	USA	1	18
Pm600	Czech_Republic	1	Pm481	USA	1	18
Pm600	Czech_Republic	1	Pm480	USA	1	18
Pm600	Czech_Republic	1	Pm1271	USA	1	16
Pm600	Czech_Republic	1	Pm1270	USA	1	17
Pm600	Czech_Republic	1	Pm1178	USA	1	15
Pm600	Czech_Republic	1	Pm1176	USA	1	16
Pm600	Czech_Republic	1	Pm1175	USA	1	15
Pm600	Czech_Republic	1	Pm1174	USA	1	15
Pm600	Czech_Republic	1	Pm1173	USA	1	15
Pm1303	Croatia	1	Pm63	Switzerland	1	7
Pm1303	Croatia	1	Pm62	Switzerland	1	3
Pm1303	Croatia	1	Pm142	Italy	1	7
Pm1303	Croatia	1	Pm133	Italy	1	2
Pm1303	Croatia	1	Pm1296	UK	1	16
Pm997	China	8	Pm747	Germany	8	20
Pm997	China	8	Pm70	Switzerland	8	18
Pm994	China	5	Pm816	UK	5	14
Pm994	China	5	Pm61	Switzerland	5	14
Pm994	China	5	Pm350	USA	5	9
Pm990	China	5	Pm816	UK	5	14
Pm990	China	5	Pm61	Switzerland	5	14
Pm990	China	5	Pm350	USA	5	9
Pm988	China	21	Pm457	USA	21	18
Pm985	China	1	Pm859	USA	1	16
Pm985	China	1	Pm606	USA	1	18
Pm985	China	1	Pm602	USA	1	18
Pm983	China	5	Pm746	Germany	5	8
Pm974	China	23	Pm510	USA	23	14
Pm961	China	29	Pm506	USA	29	18
Pm961	China	29	Pm441	USA	29	20
Pm961	China	29	Pm419	USA	29	20
Pm958	China	1	Pm65	Switzerland	1	9
Pm954	China	8	Pm747	Germany	8	15
Pm954	China	8	Pm70	Switzerland	8	13
Pm950	China	1	Pm65	Switzerland	1	15
Pm943	China	6	Pm720	Denmark	6	12
Pm943	China	6	Pm710	Denmark	6	9
Pm943	China	6	Pm682	Denmark	6	12
Pm943	China	6	Pm475	Italy	6	7
Pm943	China	6	Pm473	Italy	6	7
Pm936	China	77	Pm520	USA	77	13
Pm935	China	1	Pm859	USA	1	18
Pm935	China	1	Pm606	USA	1	20
Pm935	China	1	Pm602	USA	1	20
Pm9	China	1	Pm859	USA	1	17
Pm9	China	1	Pm606	USA	1	19
Pm9	China	1	Pm602	USA	1	19
Pm896	China	1	Pm65	Switzerland	1	9
Pm892	China	3	Pm861	USA	3	16
Pm89	China	23	Pm510	USA	23	9
Pm876	China	50	Pm549	USA	50	17
Pm874	China	50	Pm549	USA	50	16
Pm869	China	2	Pm854	USA	2	16
Pm858	China	1	Pm772	USA	1	11
Pm858	China	1	Pm771	USA	1	12
Pm858	China	1	Pm752	USA	1	15
Pm858	China	1	Pm701	Denmark	1	9
Pm858	China	1	Pm672	USA	1	11
Pm858	China	1	Pm671	USA	1	12
Pm858	China	1	Pm670	USA	1	11
Pm858	China	1	Pm668	USA	1	15
Pm858	China	1	Pm667	USA	1	13
Pm858	China	1	Pm666	USA	1	13
Pm858	China	1	Pm665	USA	1	11
Pm858	China	1	Pm664	USA	1	13
Pm858	China	1	Pm662	USA	1	13
Pm858	China	1	Pm661	USA	1	11
Pm858	China	1	Pm660	USA	1	11
Pm858	China	1	Pm659	USA	1	11
Pm858	China	1	Pm657	USA	1	12
Pm858	China	1	Pm656	USA	1	11
Pm858	China	1	Pm654	USA	1	11
Pm858	China	1	Pm653	USA	1	13
Pm858	China	1	Pm652	USA	1	11
Pm858	China	1	Pm651	USA	1	13
Pm858	China	1	Pm647	USA	1	11
Pm858	China	1	Pm636	Czech_Republic	1	13
Pm858	China	1	Pm603	Czech_Republic	1	14
Pm858	China	1	Pm601	Czech_Republic	1	14
Pm858	China	1	Pm600	Czech_Republic	1	14
Pm858	China	1	Pm482	USA	1	10
Pm858	China	1	Pm481	USA	1	10
Pm858	China	1	Pm480	USA	1	10
Pm858	China	1	Pm1271	USA	1	12
Pm858	China	1	Pm1270	USA	1	15
Pm858	China	1	Pm1178	USA	1	11
Pm858	China	1	Pm1176	USA	1	12
Pm858	China	1	Pm1175	USA	1	11
Pm858	China	1	Pm1174	USA	1	11
Pm858	China	1	Pm1173	USA	1	11
Pm846	China	23	Pm510	USA	23	11
Pm841	China	23	Pm510	USA	23	11
Pm839	China	23	Pm510	USA	23	12
Pm834	China	23	Pm510	USA	23	11
Pm829	China	1	Pm772	USA	1	12
Pm829	China	1	Pm771	USA	1	13
Pm829	China	1	Pm752	USA	1	16
Pm829	China	1	Pm701	Denmark	1	10
Pm829	China	1	Pm672	USA	1	12
Pm829	China	1	Pm671	USA	1	13
Pm829	China	1	Pm670	USA	1	12
Pm829	China	1	Pm668	USA	1	16
Pm829	China	1	Pm667	USA	1	14
Pm829	China	1	Pm666	USA	1	14
Pm829	China	1	Pm665	USA	1	12
Pm829	China	1	Pm664	USA	1	14
Pm829	China	1	Pm662	USA	1	14
Pm829	China	1	Pm661	USA	1	12
Pm829	China	1	Pm660	USA	1	12
Pm829	China	1	Pm659	USA	1	12
Pm829	China	1	Pm657	USA	1	13
Pm829	China	1	Pm656	USA	1	12
Pm829	China	1	Pm654	USA	1	12
Pm829	China	1	Pm653	USA	1	14
Pm829	China	1	Pm652	USA	1	12
Pm829	China	1	Pm651	USA	1	14
Pm829	China	1	Pm647	USA	1	12
Pm829	China	1	Pm636	Czech_Republic	1	14
Pm829	China	1	Pm603	Czech_Republic	1	15
Pm829	China	1	Pm601	Czech_Republic	1	15
Pm829	China	1	Pm600	Czech_Republic	1	15
Pm829	China	1	Pm482	USA	1	15
Pm829	China	1	Pm481	USA	1	15
Pm829	China	1	Pm480	USA	1	15
Pm829	China	1	Pm1271	USA	1	13
Pm829	China	1	Pm1270	USA	1	16
Pm829	China	1	Pm1178	USA	1	12
Pm829	China	1	Pm1176	USA	1	13
Pm829	China	1	Pm1175	USA	1	12
Pm829	China	1	Pm1174	USA	1	12
Pm829	China	1	Pm1173	USA	1	12
Pm737	China	11	Pm205	France	11	6
Pm733	China	25	Pm478	Spain	25	19
Pm726	China	2	Pm200	France	2	11
Pm71	China	5	Pm816	UK	5	17
Pm71	China	5	Pm61	Switzerland	5	7
Pm71	China	5	Pm350	USA	5	16
Pm7	China	41	Pm685	Denmark	41	16
Pm678	China	9	Pm211	Poland	9	12
Pm634	China	16	Pm583	USA	16	5
Pm633	China	16	Pm583	USA	16	6
Pm632	China	16	Pm583	USA	16	5
Pm631	China	16	Pm583	USA	16	5
Pm630	China	16	Pm583	USA	16	5
Pm629	China	16	Pm583	USA	16	5
Pm628	China	16	Pm583	USA	16	5
Pm627	China	16	Pm583	USA	16	5
Pm626	China	16	Pm583	USA	16	5
Pm625	China	16	Pm583	USA	16	5
Pm624	China	16	Pm583	USA	16	5
Pm623	China	16	Pm583	USA	16	5
Pm622	China	16	Pm583	USA	16	5
Pm621	China	1	Pm65	Switzerland	1	11
Pm619	China	16	Pm583	USA	16	6
Pm617	China	16	Pm583	USA	16	5
Pm605	China	1	Pm772	USA	1	17
Pm605	China	1	Pm771	USA	1	18
Pm605	China	1	Pm701	Denmark	1	15
Pm605	China	1	Pm672	USA	1	17
Pm605	China	1	Pm671	USA	1	18
Pm605	China	1	Pm670	USA	1	17
Pm605	China	1	Pm667	USA	1	19
Pm605	China	1	Pm666	USA	1	19
Pm605	China	1	Pm665	USA	1	17
Pm605	China	1	Pm664	USA	1	19
Pm605	China	1	Pm662	USA	1	19
Pm605	China	1	Pm661	USA	1	17
Pm605	China	1	Pm660	USA	1	17
Pm605	China	1	Pm659	USA	1	17
Pm605	China	1	Pm657	USA	1	18
Pm605	China	1	Pm656	USA	1	17
Pm605	China	1	Pm654	USA	1	17
Pm605	China	1	Pm653	USA	1	19
Pm605	China	1	Pm652	USA	1	17
Pm605	China	1	Pm651	USA	1	19
Pm605	China	1	Pm647	USA	1	17
Pm605	China	1	Pm636	Czech_Republic	1	19
Pm605	China	1	Pm603	Czech_Republic	1	20
Pm605	China	1	Pm601	Czech_Republic	1	20
Pm605	China	1	Pm600	Czech_Republic	1	20
Pm605	China	1	Pm482	USA	1	20
Pm605	China	1	Pm481	USA	1	20
Pm605	China	1	Pm480	USA	1	20
Pm605	China	1	Pm1271	USA	1	18
Pm605	China	1	Pm1178	USA	1	17
Pm605	China	1	Pm1176	USA	1	18
Pm605	China	1	Pm1175	USA	1	17
Pm605	China	1	Pm1174	USA	1	17
Pm605	China	1	Pm1173	USA	1	17
Pm462	China	1	Pm65	Switzerland	1	5
Pm38	China	6	Pm494	USA	6	14
Pm316	China	11	Pm205	France	11	6
Pm31	China	2	Pm813	France	2	10
Pm31	China	2	Pm64	Switzerland	2	7
Pm309	China	1	Pm772	USA	1	14
Pm309	China	1	Pm771	USA	1	15
Pm309	China	1	Pm752	USA	1	18
Pm309	China	1	Pm701	Denmark	1	12
Pm309	China	1	Pm672	USA	1	14
Pm309	China	1	Pm671	USA	1	15
Pm309	China	1	Pm670	USA	1	14
Pm309	China	1	Pm668	USA	1	18
Pm309	China	1	Pm667	USA	1	16
Pm309	China	1	Pm666	USA	1	16
Pm309	China	1	Pm665	USA	1	14
Pm309	China	1	Pm664	USA	1	16
Pm309	China	1	Pm662	USA	1	16
Pm309	China	1	Pm661	USA	1	14
Pm309	China	1	Pm660	USA	1	14
Pm309	China	1	Pm659	USA	1	14
Pm309	China	1	Pm657	USA	1	15
Pm309	China	1	Pm656	USA	1	14
Pm309	China	1	Pm654	USA	1	14
Pm309	China	1	Pm653	USA	1	16
Pm309	China	1	Pm652	USA	1	14
Pm309	China	1	Pm651	USA	1	16
Pm309	China	1	Pm647	USA	1	14
Pm309	China	1	Pm636	Czech_Republic	1	16
Pm309	China	1	Pm603	Czech_Republic	1	17
Pm309	China	1	Pm601	Czech_Republic	1	17
Pm309	China	1	Pm600	Czech_Republic	1	17
Pm309	China	1	Pm482	USA	1	17
Pm309	China	1	Pm481	USA	1	17
Pm309	China	1	Pm480	USA	1	17
Pm309	China	1	Pm1271	USA	1	15
Pm309	China	1	Pm1270	USA	1	18
Pm309	China	1	Pm1178	USA	1	14
Pm309	China	1	Pm1176	USA	1	15
Pm309	China	1	Pm1175	USA	1	14
Pm309	China	1	Pm1174	USA	1	14
Pm309	China	1	Pm1173	USA	1	14
Pm304	China	1	Pm772	USA	1	15
Pm304	China	1	Pm771	USA	1	16
Pm304	China	1	Pm752	USA	1	19
Pm304	China	1	Pm701	Denmark	1	13
Pm304	China	1	Pm672	USA	1	15
Pm304	China	1	Pm671	USA	1	16
Pm304	China	1	Pm670	USA	1	15
Pm304	China	1	Pm668	USA	1	19
Pm304	China	1	Pm667	USA	1	17
Pm304	China	1	Pm666	USA	1	17
Pm304	China	1	Pm665	USA	1	15
Pm304	China	1	Pm664	USA	1	17
Pm304	China	1	Pm662	USA	1	17
Pm304	China	1	Pm661	USA	1	15
Pm304	China	1	Pm660	USA	1	15
Pm304	China	1	Pm659	USA	1	15
Pm304	China	1	Pm657	USA	1	16
Pm304	China	1	Pm656	USA	1	15
Pm304	China	1	Pm654	USA	1	15
Pm304	China	1	Pm653	USA	1	17
Pm304	China	1	Pm652	USA	1	15
Pm304	China	1	Pm651	USA	1	17
Pm304	China	1	Pm647	USA	1	15
Pm304	China	1	Pm636	Czech_Republic	1	15
Pm304	China	1	Pm603	Czech_Republic	1	16
Pm304	China	1	Pm601	Czech_Republic	1	16
Pm304	China	1	Pm600	Czech_Republic	1	16
Pm304	China	1	Pm482	USA	1	18
Pm304	China	1	Pm481	USA	1	18
Pm304	China	1	Pm480	USA	1	18
Pm304	China	1	Pm1271	USA	1	16
Pm304	China	1	Pm1270	USA	1	17
Pm304	China	1	Pm1178	USA	1	15
Pm304	China	1	Pm1176	USA	1	16
Pm304	China	1	Pm1175	USA	1	15
Pm304	China	1	Pm1174	USA	1	15
Pm304	China	1	Pm1173	USA	1	15
Pm302	China	1	Pm859	USA	1	18
Pm302	China	1	Pm606	USA	1	20
Pm302	China	1	Pm602	USA	1	20
Pm301	China	1	Pm65	Switzerland	1	5
Pm3	China	1	Pm772	USA	1	12
Pm3	China	1	Pm771	USA	1	13
Pm3	China	1	Pm752	USA	1	16
Pm3	China	1	Pm701	Denmark	1	10
Pm3	China	1	Pm672	USA	1	12
Pm3	China	1	Pm671	USA	1	13
Pm3	China	1	Pm670	USA	1	12
Pm3	China	1	Pm668	USA	1	16
Pm3	China	1	Pm667	USA	1	14
Pm3	China	1	Pm666	USA	1	14
Pm3	China	1	Pm665	USA	1	12
Pm3	China	1	Pm664	USA	1	14
Pm3	China	1	Pm662	USA	1	14
Pm3	China	1	Pm661	USA	1	12
Pm3	China	1	Pm660	USA	1	12
Pm3	China	1	Pm659	USA	1	12
Pm3	China	1	Pm657	USA	1	13
Pm3	China	1	Pm656	USA	1	12
Pm3	China	1	Pm654	USA	1	12
Pm3	China	1	Pm653	USA	1	14
Pm3	China	1	Pm652	USA	1	12
Pm3	China	1	Pm651	USA	1	14
Pm3	China	1	Pm647	USA	1	12
Pm3	China	1	Pm636	Czech_Republic	1	14
Pm3	China	1	Pm603	Czech_Republic	1	15
Pm3	China	1	Pm601	Czech_Republic	1	15
Pm3	China	1	Pm600	Czech_Republic	1	15
Pm3	China	1	Pm482	USA	1	15
Pm3	China	1	Pm481	USA	1	15
Pm3	China	1	Pm480	USA	1	15
Pm3	China	1	Pm1271	USA	1	13
Pm3	China	1	Pm1270	USA	1	16
Pm3	China	1	Pm1178	USA	1	12
Pm3	China	1	Pm1176	USA	1	13
Pm3	China	1	Pm1175	USA	1	12
Pm3	China	1	Pm1174	USA	1	12
Pm3	China	1	Pm1173	USA	1	12
Pm296	China	5	Pm350	USA	5	17
Pm295	China	5	Pm350	USA	5	17
Pm291	China	9	Pm211	Poland	9	19
Pm23	China	1	Pm859	USA	1	17
Pm23	China	1	Pm606	USA	1	19
Pm23	China	1	Pm602	USA	1	19
Pm22	China	1	Pm859	USA	1	18
Pm22	China	1	Pm606	USA	1	20
Pm22	China	1	Pm602	USA	1	20
Pm21	China	1	Pm859	USA	1	18
Pm21	China	1	Pm606	USA	1	20
Pm21	China	1	Pm602	USA	1	20
Pm20	China	1	Pm859	USA	1	17
Pm20	China	1	Pm606	USA	1	19
Pm20	China	1	Pm602	USA	1	19
Pm19	China	1	Pm859	USA	1	17
Pm19	China	1	Pm606	USA	1	19
Pm19	China	1	Pm602	USA	1	19
Pm18	China	1	Pm859	USA	1	17
Pm18	China	1	Pm606	USA	1	19
Pm18	China	1	Pm602	USA	1	19
Pm170	China	6	Pm494	USA	6	17
Pm16	China	1	Pm859	USA	1	17
Pm16	China	1	Pm606	USA	1	19
Pm16	China	1	Pm602	USA	1	19
Pm15	China	46	Pm1170	USA	46	16
Pm132	China	1	Pm674	USA	1	20
Pm132	China	1	Pm471	USA	1	20
Pm132	China	1	Pm466	USA	1	20
Pm132	China	1	Pm284	France	1	18
Pm132	China	1	Pm1162	USA	1	20
Pm132	China	1	Pm1132	USA	1	20
Pm131	China	1	Pm674	USA	1	19
Pm131	China	1	Pm471	USA	1	19
Pm131	China	1	Pm466	USA	1	19
Pm131	China	1	Pm284	France	1	17
Pm131	China	1	Pm1162	USA	1	19
Pm131	China	1	Pm1132	USA	1	19
Pm13	China	1	Pm859	USA	1	18
Pm13	China	1	Pm606	USA	1	20
Pm13	China	1	Pm602	USA	1	20
Pm1281	China	1	Pm772	USA	1	15
Pm1281	China	1	Pm771	USA	1	16
Pm1281	China	1	Pm752	USA	1	19
Pm1281	China	1	Pm701	Denmark	1	13
Pm1281	China	1	Pm672	USA	1	15
Pm1281	China	1	Pm671	USA	1	16
Pm1281	China	1	Pm670	USA	1	15
Pm1281	China	1	Pm668	USA	1	19
Pm1281	China	1	Pm667	USA	1	17
Pm1281	China	1	Pm666	USA	1	17
Pm1281	China	1	Pm665	USA	1	15
Pm1281	China	1	Pm664	USA	1	17
Pm1281	China	1	Pm662	USA	1	17
Pm1281	China	1	Pm661	USA	1	15
Pm1281	China	1	Pm660	USA	1	15
Pm1281	China	1	Pm659	USA	1	15
Pm1281	China	1	Pm657	USA	1	16
Pm1281	China	1	Pm656	USA	1	15
Pm1281	China	1	Pm654	USA	1	15
Pm1281	China	1	Pm653	USA	1	17
Pm1281	China	1	Pm652	USA	1	15
Pm1281	China	1	Pm651	USA	1	17
Pm1281	China	1	Pm647	USA	1	15
Pm1281	China	1	Pm636	Czech_Republic	1	17
Pm1281	China	1	Pm603	Czech_Republic	1	18
Pm1281	China	1	Pm601	Czech_Republic	1	18
Pm1281	China	1	Pm600	Czech_Republic	1	18
Pm1281	China	1	Pm482	USA	1	14
Pm1281	China	1	Pm481	USA	1	14
Pm1281	China	1	Pm480	USA	1	14
Pm1281	China	1	Pm1271	USA	1	16
Pm1281	China	1	Pm1270	USA	1	19
Pm1281	China	1	Pm1178	USA	1	15
Pm1281	China	1	Pm1176	USA	1	16
Pm1281	China	1	Pm1175	USA	1	15
Pm1281	China	1	Pm1174	USA	1	15
Pm1281	China	1	Pm1173	USA	1	15
Pm1276	China	1	Pm65	Switzerland	1	9
Pm1265	China	1	Pm492	USA	1	14
Pm1265	China	1	Pm491	USA	1	14
Pm1265	China	1	Pm490	USA	1	15
Pm1265	China	1	Pm489	USA	1	14
Pm1265	China	1	Pm488	USA	1	14
Pm1265	China	1	Pm487	USA	1	15
Pm1265	China	1	Pm486	USA	1	16
Pm1265	China	1	Pm485	USA	1	15
Pm1265	China	1	Pm484	USA	1	15
Pm1265	China	1	Pm483	USA	1	14
Pm1263	China	6	Pm494	USA	6	18
Pm1262	China	1	Pm859	USA	1	19
Pm1259	China	6	Pm494	USA	6	16
Pm1252	China	5	Pm816	UK	5	17
Pm1252	China	5	Pm61	Switzerland	5	7
Pm1252	China	5	Pm350	USA	5	16
Pm1251	China	5	Pm816	UK	5	17
Pm1251	China	5	Pm61	Switzerland	5	7
Pm1251	China	5	Pm350	USA	5	16
Pm12	China	1	Pm492	USA	1	14
Pm12	China	1	Pm491	USA	1	14
Pm12	China	1	Pm490	USA	1	15
Pm12	China	1	Pm489	USA	1	14
Pm12	China	1	Pm488	USA	1	14
Pm12	China	1	Pm487	USA	1	15
Pm12	China	1	Pm486	USA	1	16
Pm12	China	1	Pm485	USA	1	15
Pm12	China	1	Pm484	USA	1	15
Pm12	China	1	Pm483	USA	1	14
Pm1107	China	9	Pm211	Poland	9	11
Pm1100	China	1	Pm492	USA	1	16
Pm1100	China	1	Pm491	USA	1	16
Pm1100	China	1	Pm490	USA	1	17
Pm1100	China	1	Pm489	USA	1	16
Pm1100	China	1	Pm488	USA	1	16
Pm1100	China	1	Pm487	USA	1	17
Pm1100	China	1	Pm486	USA	1	18
Pm1100	China	1	Pm485	USA	1	17
Pm1100	China	1	Pm484	USA	1	17
Pm1100	China	1	Pm483	USA	1	16
Pm11	China	1	Pm859	USA	1	17
Pm11	China	1	Pm606	USA	1	19
Pm11	China	1	Pm602	USA	1	19
Pm1099	China	1	Pm65	Switzerland	1	4
Pm1088	China	25	Pm478	Spain	25	19
Pm1074	China	8	Pm747	Germany	8	12
Pm1074	China	8	Pm70	Switzerland	8	10
Pm1073	China	5	Pm746	Germany	5	20
Pm1066	China	11	Pm205	France	11	6
Pm1043	China	1	Pm65	Switzerland	1	4
Pm1030	China	1	Pm772	USA	1	16
Pm1030	China	1	Pm771	USA	1	17
Pm1030	China	1	Pm752	USA	1	20
Pm1030	China	1	Pm701	Denmark	1	14
Pm1030	China	1	Pm672	USA	1	16
Pm1030	China	1	Pm671	USA	1	17
Pm1030	China	1	Pm670	USA	1	16
Pm1030	China	1	Pm668	USA	1	20
Pm1030	China	1	Pm667	USA	1	18
Pm1030	China	1	Pm666	USA	1	18
Pm1030	China	1	Pm665	USA	1	16
Pm1030	China	1	Pm664	USA	1	18
Pm1030	China	1	Pm662	USA	1	18
Pm1030	China	1	Pm661	USA	1	16
Pm1030	China	1	Pm660	USA	1	16
Pm1030	China	1	Pm659	USA	1	16
Pm1030	China	1	Pm657	USA	1	17
Pm1030	China	1	Pm656	USA	1	16
Pm1030	China	1	Pm654	USA	1	16
Pm1030	China	1	Pm653	USA	1	18
Pm1030	China	1	Pm652	USA	1	16
Pm1030	China	1	Pm651	USA	1	18
Pm1030	China	1	Pm647	USA	1	16
Pm1030	China	1	Pm636	Czech_Republic	1	18
Pm1030	China	1	Pm603	Czech_Republic	1	19
Pm1030	China	1	Pm601	Czech_Republic	1	19
Pm1030	China	1	Pm600	Czech_Republic	1	19
Pm1030	China	1	Pm482	USA	1	19
Pm1030	China	1	Pm481	USA	1	19
Pm1030	China	1	Pm480	USA	1	19
Pm1030	China	1	Pm1271	USA	1	17
Pm1030	China	1	Pm1270	USA	1	20
Pm1030	China	1	Pm1178	USA	1	16
Pm1030	China	1	Pm1176	USA	1	17
Pm1030	China	1	Pm1175	USA	1	16
Pm1030	China	1	Pm1174	USA	1	16
Pm1030	China	1	Pm1173	USA	1	16
Pm103	China	1	Pm772	USA	1	15
Pm103	China	1	Pm771	USA	1	16
Pm103	China	1	Pm752	USA	1	19
Pm103	China	1	Pm701	Denmark	1	13
Pm103	China	1	Pm672	USA	1	15
Pm103	China	1	Pm671	USA	1	16
Pm103	China	1	Pm670	USA	1	15
Pm103	China	1	Pm668	USA	1	19
Pm103	China	1	Pm667	USA	1	17
Pm103	China	1	Pm666	USA	1	17
Pm103	China	1	Pm665	USA	1	15
Pm103	China	1	Pm664	USA	1	17
Pm103	China	1	Pm662	USA	1	17
Pm103	China	1	Pm661	USA	1	15
Pm103	China	1	Pm660	USA	1	15
Pm103	China	1	Pm659	USA	1	15
Pm103	China	1	Pm657	USA	1	16
Pm103	China	1	Pm656	USA	1	15
Pm103	China	1	Pm654	USA	1	15
Pm103	China	1	Pm653	USA	1	17
Pm103	China	1	Pm652	USA	1	15
Pm103	China	1	Pm651	USA	1	17
Pm103	China	1	Pm647	USA	1	15
Pm103	China	1	Pm636	Czech_Republic	1	17
Pm103	China	1	Pm603	Czech_Republic	1	18
Pm103	China	1	Pm601	Czech_Republic	1	18
Pm103	China	1	Pm600	Czech_Republic	1	18
Pm103	China	1	Pm482	USA	1	18
Pm103	China	1	Pm481	USA	1	18
Pm103	China	1	Pm480	USA	1	18
Pm103	China	1	Pm1271	USA	1	16
Pm103	China	1	Pm1270	USA	1	19
Pm103	China	1	Pm1178	USA	1	15
Pm103	China	1	Pm1176	USA	1	16
Pm103	China	1	Pm1175	USA	1	15
Pm103	China	1	Pm1174	USA	1	15
Pm103	China	1	Pm1173	USA	1	15
Pm1023	China	1	Pm65	Switzerland	1	8
Pm1022	China	5	Pm746	Germany	5	10
Pm1018	China	5	Pm816	UK	5	14
Pm1018	China	5	Pm61	Switzerland	5	14
Pm1018	China	5	Pm350	USA	5	9
Pm1015	China	2	Pm854	USA	2	15
Pm1010	China	5	Pm816	UK	5	14
Pm1010	China	5	Pm61	Switzerland	5	14
Pm1010	China	5	Pm350	USA	5	9
Pm1	China	1	Pm146	Malaysia	1	17
Pm1	China	1	Pm145	Malaysia	1	13
Pm1112	Canada	1	Pm792	USA	1	15
Pm1112	Canada	1	Pm750	Italy	1	2
Pm1112	Canada	1	Pm1215	USA	1	14
Pm185	Belgium	15	Pm806	France	15	4
Pm185	Belgium	15	Pm804	France	15	2
Pm185	Belgium	15	Pm803	France	15	2
Pm185	Belgium	15	Pm208	France	15	2
Pm185	Belgium	15	Pm197	France	15	4
Pm185	Belgium	15	Pm196	France	15	1
Pm185	Belgium	15	Pm195	France	15	6
Pm185	Belgium	15	Pm189	France	15	6
Pm185	Belgium	15	Pm188	France	15	5
Pm185	Belgium	15	Pm175	France	15	12
Pm1286	Austria	1	Pm745	Germany	1	15
Pm1286	Austria	1	Pm743	Germany	1	15
Pm1286	Austria	1	Pm718	Denmark	1	14
Pm1286	Austria	1	Pm695	Denmark	1	14
Pm1286	Austria	1	Pm203	Greece	1	13
Pm1285	Austria	1	Pm492	USA	1	9
Pm1285	Austria	1	Pm491	USA	1	9
Pm1285	Austria	1	Pm490	USA	1	10
Pm1285	Austria	1	Pm489	USA	1	9
Pm1285	Austria	1	Pm488	USA	1	9
Pm1285	Austria	1	Pm487	USA	1	10
Pm1285	Austria	1	Pm486	USA	1	11
Pm1285	Austria	1	Pm485	USA	1	10
Pm1285	Austria	1	Pm484	USA	1	10
Pm1285	Austria	1	Pm483	USA	1	9
Pm1285	Austria	1	Pm1265	China	1	19
Pm1285	Austria	1	Pm12	China	1	19
Pm1246	Australia	1	Pm792	USA	1	16
Pm1246	Australia	1	Pm745	Germany	1	9
Pm1246	Australia	1	Pm744	Germany	1	18
Pm1246	Australia	1	Pm743	Germany	1	9
Pm1246	Australia	1	Pm718	Denmark	1	12
Pm1246	Australia	1	Pm695	Denmark	1	12
Pm1246	Australia	1	Pm203	Greece	1	7
Pm1246	Australia	1	Pm1286	Austria	1	14
Pm1214	Australia	15	Pm806	France	15	4
Pm1214	Australia	15	Pm804	France	15	4
Pm1214	Australia	15	Pm803	France	15	4
Pm1214	Australia	15	Pm208	France	15	4
Pm1214	Australia	15	Pm197	France	15	6
Pm1214	Australia	15	Pm196	France	15	3
Pm1214	Australia	15	Pm195	France	15	8
Pm1214	Australia	15	Pm189	France	15	6
Pm1214	Australia	15	Pm188	France	15	7
Pm1214	Australia	15	Pm185	Belgium	15	4
Pm1214	Australia	15	Pm175	France	15	14
Pm1212	Australia	15	Pm806	France	15	4
Pm1212	Australia	15	Pm804	France	15	4
Pm1212	Australia	15	Pm803	France	15	4
Pm1212	Australia	15	Pm208	France	15	4
Pm1212	Australia	15	Pm197	France	15	6
Pm1212	Australia	15	Pm196	France	15	3
Pm1212	Australia	15	Pm195	France	15	8
Pm1212	Australia	15	Pm189	France	15	6
Pm1212	Australia	15	Pm188	France	15	7
Pm1212	Australia	15	Pm185	Belgium	15	4
Pm1212	Australia	15	Pm175	France	15	14
Pm1306	Armenia	1	Pm792	USA	1	17
Pm1306	Armenia	1	Pm745	Germany	1	14
Pm1306	Armenia	1	Pm743	Germany	1	14
Pm1306	Armenia	1	Pm718	Denmark	1	17
Pm1306	Armenia	1	Pm695	Denmark	1	17
Pm1306	Armenia	1	Pm203	Greece	1	12
Pm1306	Armenia	1	Pm1286	Austria	1	19
Pm1306	Armenia	1	Pm1246	Australia	1	13
