# Supplementary material for: Genomic survey uncovers the emergence of a multidrug-resistant dominant lineage in Proteus mirabilis populations
Source: NPJ Antimicrob Resist. 2026 Mar 3;4:17. doi: 10.1038/s44259-026-00189-5 (PMC12957351; doi:10.1038/s44259-026-00189-5)
Supplement: Supplementary file 9 — Supplementary Data 8 [file 44259_2026_189_MOESM9_ESM.xlsx]

## Sheet: cross-host-SNP
x	x.host	x.country	x.cluster	v	v.host	v.country	v.cluster	SNP
Pm985	Meat	China	1	Pm859	Human	USA	1	16
Pm9	Livestock	China	1	Pm859	Human	USA	1	17
Pm16	Livestock	China	1	Pm859	Human	USA	1	17
Pm13	Livestock	China	1	Pm859	Human	USA	1	18
Pm11	Livestock	China	1	Pm859	Human	USA	1	17
Pm935	Livestock	China	1	Pm859	Human	USA	1	18
Pm23	Livestock	China	1	Pm859	Human	USA	1	17
Pm22	Livestock	China	1	Pm859	Human	USA	1	18
Pm21	Livestock	China	1	Pm859	Human	USA	1	18
Pm20	Livestock	China	1	Pm859	Human	USA	1	17
Pm19	Livestock	China	1	Pm859	Human	USA	1	17
Pm18	Livestock	China	1	Pm859	Human	USA	1	17
Pm1262	Livestock	China	1	Pm859	Human	USA	1	19
Pm1015	Meat	China	2	Pm854	Human	USA	2	15
Pm869	Livestock	China	2	Pm854	Human	USA	2	16
Pm1030	Meat	China	1	Pm1271	Human	USA	1	17
Pm103	Livestock	China	1	Pm1271	Human	USA	1	16
Pm605	Livestock	China	1	Pm1271	Human	USA	1	18
Pm3	Livestock	China	1	Pm1271	Human	USA	1	13
Pm1030	Meat	China	1	Pm1270	Human	USA	1	20
Pm103	Livestock	China	1	Pm1270	Human	USA	1	19
Pm3	Livestock	China	1	Pm1270	Human	USA	1	16
Pm1030	Meat	China	1	Pm772	Human	USA	1	16
Pm103	Livestock	China	1	Pm772	Human	USA	1	15
Pm605	Livestock	China	1	Pm772	Human	USA	1	17
Pm3	Livestock	China	1	Pm772	Human	USA	1	12
Pm1030	Meat	China	1	Pm771	Human	USA	1	17
Pm103	Livestock	China	1	Pm771	Human	USA	1	16
Pm605	Livestock	China	1	Pm771	Human	USA	1	18
Pm3	Livestock	China	1	Pm771	Human	USA	1	13
Pm1030	Meat	China	1	Pm752	Human	USA	1	20
Pm103	Livestock	China	1	Pm752	Human	USA	1	19
Pm3	Livestock	China	1	Pm752	Human	USA	1	16
Pm1030	Meat	China	1	Pm651	Human	USA	1	18
Pm103	Livestock	China	1	Pm651	Human	USA	1	17
Pm605	Livestock	China	1	Pm651	Human	USA	1	19
Pm3	Livestock	China	1	Pm651	Human	USA	1	14
Pm1030	Meat	China	1	Pm647	Human	USA	1	16
Pm103	Livestock	China	1	Pm647	Human	USA	1	15
Pm605	Livestock	China	1	Pm647	Human	USA	1	17
Pm3	Livestock	China	1	Pm647	Human	USA	1	12
Pm985	Meat	China	1	Pm606	Human	USA	1	18
Pm9	Livestock	China	1	Pm606	Human	USA	1	19
Pm16	Livestock	China	1	Pm606	Human	USA	1	19
Pm13	Livestock	China	1	Pm606	Human	USA	1	20
Pm11	Livestock	China	1	Pm606	Human	USA	1	19
Pm935	Livestock	China	1	Pm606	Human	USA	1	20
Pm23	Livestock	China	1	Pm606	Human	USA	1	19
Pm22	Livestock	China	1	Pm606	Human	USA	1	20
Pm21	Livestock	China	1	Pm606	Human	USA	1	20
Pm20	Livestock	China	1	Pm606	Human	USA	1	19
Pm19	Livestock	China	1	Pm606	Human	USA	1	19
Pm18	Livestock	China	1	Pm606	Human	USA	1	19
Pm985	Meat	China	1	Pm602	Human	USA	1	18
Pm9	Livestock	China	1	Pm602	Human	USA	1	19
Pm16	Livestock	China	1	Pm602	Human	USA	1	19
Pm13	Livestock	China	1	Pm602	Human	USA	1	20
Pm11	Livestock	China	1	Pm602	Human	USA	1	19
Pm935	Livestock	China	1	Pm602	Human	USA	1	20
Pm23	Livestock	China	1	Pm602	Human	USA	1	19
Pm22	Livestock	China	1	Pm602	Human	USA	1	20
Pm21	Livestock	China	1	Pm602	Human	USA	1	20
Pm20	Livestock	China	1	Pm602	Human	USA	1	19
Pm19	Livestock	China	1	Pm602	Human	USA	1	19
Pm18	Livestock	China	1	Pm602	Human	USA	1	19
Pm15	Livestock	China	46	Pm1170	Human	USA	46	16
Pm1030	Meat	China	1	Pm672	Human	USA	1	16
Pm103	Livestock	China	1	Pm672	Human	USA	1	15
Pm605	Livestock	China	1	Pm672	Human	USA	1	17
Pm3	Livestock	China	1	Pm672	Human	USA	1	12
Pm1030	Meat	China	1	Pm671	Human	USA	1	17
Pm103	Livestock	China	1	Pm671	Human	USA	1	16
Pm605	Livestock	China	1	Pm671	Human	USA	1	18
Pm3	Livestock	China	1	Pm671	Human	USA	1	13
Pm1030	Meat	China	1	Pm670	Human	USA	1	16
Pm103	Livestock	China	1	Pm670	Human	USA	1	15
Pm605	Livestock	China	1	Pm670	Human	USA	1	17
Pm3	Livestock	China	1	Pm670	Human	USA	1	12
Pm1030	Meat	China	1	Pm668	Human	USA	1	20
Pm103	Livestock	China	1	Pm668	Human	USA	1	19
Pm3	Livestock	China	1	Pm668	Human	USA	1	16
Pm1030	Meat	China	1	Pm667	Human	USA	1	18
Pm103	Livestock	China	1	Pm667	Human	USA	1	17
Pm605	Livestock	China	1	Pm667	Human	USA	1	19
Pm3	Livestock	China	1	Pm667	Human	USA	1	14
Pm1030	Meat	China	1	Pm666	Human	USA	1	18
Pm103	Livestock	China	1	Pm666	Human	USA	1	17
Pm605	Livestock	China	1	Pm666	Human	USA	1	19
Pm3	Livestock	China	1	Pm666	Human	USA	1	14
Pm1030	Meat	China	1	Pm665	Human	USA	1	16
Pm103	Livestock	China	1	Pm665	Human	USA	1	15
Pm605	Livestock	China	1	Pm665	Human	USA	1	17
Pm3	Livestock	China	1	Pm665	Human	USA	1	12
Pm1030	Meat	China	1	Pm664	Human	USA	1	18
Pm103	Livestock	China	1	Pm664	Human	USA	1	17
Pm605	Livestock	China	1	Pm664	Human	USA	1	19
Pm3	Livestock	China	1	Pm664	Human	USA	1	14
Pm1030	Meat	China	1	Pm662	Human	USA	1	18
Pm103	Livestock	China	1	Pm662	Human	USA	1	17
Pm605	Livestock	China	1	Pm662	Human	USA	1	19
Pm3	Livestock	China	1	Pm662	Human	USA	1	14
Pm1030	Meat	China	1	Pm661	Human	USA	1	16
Pm103	Livestock	China	1	Pm661	Human	USA	1	15
Pm605	Livestock	China	1	Pm661	Human	USA	1	17
Pm3	Livestock	China	1	Pm661	Human	USA	1	12
Pm1030	Meat	China	1	Pm660	Human	USA	1	16
Pm103	Livestock	China	1	Pm660	Human	USA	1	15
Pm605	Livestock	China	1	Pm660	Human	USA	1	17
Pm3	Livestock	China	1	Pm660	Human	USA	1	12
Pm1030	Meat	China	1	Pm659	Human	USA	1	16
Pm103	Livestock	China	1	Pm659	Human	USA	1	15
Pm605	Livestock	China	1	Pm659	Human	USA	1	17
Pm3	Livestock	China	1	Pm659	Human	USA	1	12
Pm1030	Meat	China	1	Pm657	Human	USA	1	17
Pm103	Livestock	China	1	Pm657	Human	USA	1	16
Pm605	Livestock	China	1	Pm657	Human	USA	1	18
Pm3	Livestock	China	1	Pm657	Human	USA	1	13
Pm1030	Meat	China	1	Pm656	Human	USA	1	16
Pm103	Livestock	China	1	Pm656	Human	USA	1	15
Pm605	Livestock	China	1	Pm656	Human	USA	1	17
Pm3	Livestock	China	1	Pm656	Human	USA	1	12
Pm1030	Meat	China	1	Pm654	Human	USA	1	16
Pm103	Livestock	China	1	Pm654	Human	USA	1	15
Pm605	Livestock	China	1	Pm654	Human	USA	1	17
Pm3	Livestock	China	1	Pm654	Human	USA	1	12
Pm1030	Meat	China	1	Pm653	Human	USA	1	18
Pm103	Livestock	China	1	Pm653	Human	USA	1	17
Pm605	Livestock	China	1	Pm653	Human	USA	1	19
Pm3	Livestock	China	1	Pm653	Human	USA	1	14
Pm1030	Meat	China	1	Pm652	Human	USA	1	16
Pm103	Livestock	China	1	Pm652	Human	USA	1	15
Pm605	Livestock	China	1	Pm652	Human	USA	1	17
Pm3	Livestock	China	1	Pm652	Human	USA	1	12
Pm876	Livestock	China	50	Pm549	Human	USA	50	17
Pm874	Livestock	China	50	Pm549	Human	USA	50	16
Pm936	Livestock	China	77	Pm520	Human	USA	77	13
Pm974	Meat	China	23	Pm510	Human	USA	23	14
Pm89	Livestock	China	23	Pm510	Human	USA	23	9
Pm846	Livestock	China	23	Pm510	Human	USA	23	11
Pm841	Livestock	China	23	Pm510	Human	USA	23	11
Pm839	Livestock	China	23	Pm510	Human	USA	23	12
Pm834	Livestock	China	23	Pm510	Human	USA	23	11
Pm961	Meat	China	29	Pm506	Human	USA	29	18
Pm1030	Meat	China	1	Pm1175	Human	USA	1	16
Pm103	Livestock	China	1	Pm1175	Human	USA	1	15
Pm605	Livestock	China	1	Pm1175	Human	USA	1	17
Pm3	Livestock	China	1	Pm1175	Human	USA	1	12
Pm1030	Meat	China	1	Pm1174	Human	USA	1	16
Pm103	Livestock	China	1	Pm1174	Human	USA	1	15
Pm605	Livestock	China	1	Pm1174	Human	USA	1	17
Pm3	Livestock	China	1	Pm1174	Human	USA	1	12
Pm988	Meat	China	21	Pm457	Human	USA	21	18
Pm961	Meat	China	29	Pm441	Human	USA	29	20
Pm994	Meat	China	5	Pm350	Human	USA	5	9
Pm990	Meat	China	5	Pm350	Human	USA	5	9
Pm1018	Meat	China	5	Pm350	Human	USA	5	9
Pm1010	Meat	China	5	Pm350	Human	USA	5	9
Pm71	Livestock	China	5	Pm350	Human	USA	5	16
Pm1252	Livestock	China	5	Pm350	Human	USA	5	16
Pm1251	Livestock	China	5	Pm350	Human	USA	5	16
Pm1030	Meat	China	1	Pm1178	Human	USA	1	16
Pm103	Livestock	China	1	Pm1178	Human	USA	1	15
Pm605	Livestock	China	1	Pm1178	Human	USA	1	17
Pm3	Livestock	China	1	Pm1178	Human	USA	1	12
Pm12	Livestock	China	1	Pm492	Human	USA	1	14
Pm1265	Livestock	China	1	Pm492	Human	USA	1	14
Pm1100	Livestock	China	1	Pm492	Human	USA	1	16
Pm12	Livestock	China	1	Pm491	Human	USA	1	14
Pm1265	Livestock	China	1	Pm491	Human	USA	1	14
Pm1100	Livestock	China	1	Pm491	Human	USA	1	16
Pm12	Livestock	China	1	Pm490	Human	USA	1	15
Pm1265	Livestock	China	1	Pm490	Human	USA	1	15
Pm1100	Livestock	China	1	Pm490	Human	USA	1	17
Pm12	Livestock	China	1	Pm489	Human	USA	1	14
Pm1265	Livestock	China	1	Pm489	Human	USA	1	14
Pm1100	Livestock	China	1	Pm489	Human	USA	1	16
Pm12	Livestock	China	1	Pm488	Human	USA	1	14
Pm1265	Livestock	China	1	Pm488	Human	USA	1	14
Pm1100	Livestock	China	1	Pm488	Human	USA	1	16
Pm12	Livestock	China	1	Pm487	Human	USA	1	15
Pm1265	Livestock	China	1	Pm487	Human	USA	1	15
Pm1100	Livestock	China	1	Pm487	Human	USA	1	17
Pm12	Livestock	China	1	Pm486	Human	USA	1	16
Pm1265	Livestock	China	1	Pm486	Human	USA	1	16
Pm1100	Livestock	China	1	Pm486	Human	USA	1	18
Pm12	Livestock	China	1	Pm485	Human	USA	1	15
Pm1265	Livestock	China	1	Pm485	Human	USA	1	15
Pm1100	Livestock	China	1	Pm485	Human	USA	1	17
Pm12	Livestock	China	1	Pm484	Human	USA	1	15
Pm1265	Livestock	China	1	Pm484	Human	USA	1	15
Pm1100	Livestock	China	1	Pm484	Human	USA	1	17
Pm12	Livestock	China	1	Pm483	Human	USA	1	14
Pm1265	Livestock	China	1	Pm483	Human	USA	1	14
Pm1100	Livestock	China	1	Pm483	Human	USA	1	16
Pm1030	Meat	China	1	Pm482	Human	USA	1	19
Pm103	Livestock	China	1	Pm482	Human	USA	1	18
Pm605	Livestock	China	1	Pm482	Human	USA	1	20
Pm3	Livestock	China	1	Pm482	Human	USA	1	15
Pm1030	Meat	China	1	Pm481	Human	USA	1	19
Pm103	Livestock	China	1	Pm481	Human	USA	1	18
Pm605	Livestock	China	1	Pm481	Human	USA	1	20
Pm3	Livestock	China	1	Pm481	Human	USA	1	15
Pm1030	Meat	China	1	Pm480	Human	USA	1	19
Pm103	Livestock	China	1	Pm480	Human	USA	1	18
Pm605	Livestock	China	1	Pm480	Human	USA	1	20
Pm3	Livestock	China	1	Pm480	Human	USA	1	15
Pm961	Meat	China	29	Pm419	Human	USA	29	20
Pm1030	Meat	China	1	Pm1176	Human	USA	1	17
Pm103	Livestock	China	1	Pm1176	Human	USA	1	16
Pm605	Livestock	China	1	Pm1176	Human	USA	1	18
Pm3	Livestock	China	1	Pm1176	Human	USA	1	13
Pm1030	Meat	China	1	Pm1173	Human	USA	1	16
Pm103	Livestock	China	1	Pm1173	Human	USA	1	15
Pm605	Livestock	China	1	Pm1173	Human	USA	1	17
Pm3	Livestock	China	1	Pm1173	Human	USA	1	12
Pm994	Meat	China	5	Pm816	Human	UK	5	14
Pm990	Meat	China	5	Pm816	Human	UK	5	14
Pm1018	Meat	China	5	Pm816	Human	UK	5	14
Pm1010	Meat	China	5	Pm816	Human	UK	5	14
Pm71	Livestock	China	5	Pm816	Human	UK	5	17
Pm1252	Livestock	China	5	Pm816	Human	UK	5	17
Pm1251	Livestock	China	5	Pm816	Human	UK	5	17
Pm958	Meat	China	1	Pm65	Human	Switzerland	1	9
Pm950	Meat	China	1	Pm65	Human	Switzerland	1	15
Pm1023	Meat	China	1	Pm65	Human	Switzerland	1	8
Pm1043	Livestock	China	1	Pm65	Human	Switzerland	1	4
Pm1099	Livestock	China	1	Pm65	Human	Switzerland	1	4
Pm994	Meat	China	5	Pm61	Human	Switzerland	5	14
Pm990	Meat	China	5	Pm61	Human	Switzerland	5	14
Pm1018	Meat	China	5	Pm61	Human	Switzerland	5	14
Pm1010	Meat	China	5	Pm61	Human	Switzerland	5	14
Pm71	Livestock	China	5	Pm61	Human	Switzerland	5	7
Pm1252	Livestock	China	5	Pm61	Human	Switzerland	5	7
Pm1251	Livestock	China	5	Pm61	Human	Switzerland	5	7
Pm997	Meat	China	8	Pm70	Human	Switzerland	8	18
Pm954	Meat	China	8	Pm70	Human	Switzerland	8	13
Pm31	Livestock	China	2	Pm64	Human	Switzerland	2	7
Pm1107	Livestock	China	9	Pm211	Human	Poland	9	11
Pm291	Livestock	China	9	Pm211	Human	Poland	9	19
Pm1	Livestock	China	1	Pm146	Human	Malaysia	1	17
Pm1	Livestock	China	1	Pm145	Human	Malaysia	1	13
Pm997	Meat	China	8	Pm747	Human	Germany	8	20
Pm954	Meat	China	8	Pm747	Human	Germany	8	15
Pm983	Meat	China	5	Pm746	Human	Germany	5	8
Pm1022	Meat	China	5	Pm746	Human	Germany	5	10
Pm726	Livestock	China	2	Pm200	Human	France	2	11
Pm1066	Livestock	China	11	Pm205	Human	France	11	6
Pm737	Livestock	China	11	Pm205	Human	France	11	6
Pm316	Livestock	China	11	Pm205	Human	France	11	6
Pm943	Meat	China	6	Pm720	Human	Denmark	6	12
Pm943	Meat	China	6	Pm710	Human	Denmark	6	9
Pm1030	Meat	China	1	Pm701	Human	Denmark	1	14
Pm103	Livestock	China	1	Pm701	Human	Denmark	1	13
Pm605	Livestock	China	1	Pm701	Human	Denmark	1	15
Pm3	Livestock	China	1	Pm701	Human	Denmark	1	10
Pm7	Livestock	China	41	Pm685	Human	Denmark	41	16
Pm943	Meat	China	6	Pm682	Human	Denmark	6	12
Pm1030	Meat	China	1	Pm636	Human	Czech_Republic	1	18
Pm103	Livestock	China	1	Pm636	Human	Czech_Republic	1	17
Pm605	Livestock	China	1	Pm636	Human	Czech_Republic	1	19
Pm3	Livestock	China	1	Pm636	Human	Czech_Republic	1	14
Pm1030	Meat	China	1	Pm603	Human	Czech_Republic	1	19
Pm103	Livestock	China	1	Pm603	Human	Czech_Republic	1	18
Pm605	Livestock	China	1	Pm603	Human	Czech_Republic	1	20
Pm3	Livestock	China	1	Pm603	Human	Czech_Republic	1	15
Pm1030	Meat	China	1	Pm601	Human	Czech_Republic	1	19
Pm103	Livestock	China	1	Pm601	Human	Czech_Republic	1	18
Pm605	Livestock	China	1	Pm601	Human	Czech_Republic	1	20
Pm3	Livestock	China	1	Pm601	Human	Czech_Republic	1	15
Pm1030	Meat	China	1	Pm600	Human	Czech_Republic	1	19
Pm103	Livestock	China	1	Pm600	Human	Czech_Republic	1	18
Pm605	Livestock	China	1	Pm600	Human	Czech_Republic	1	20
Pm3	Livestock	China	1	Pm600	Human	Czech_Republic	1	15
Pm958	Meat	China	1	Pm896	Human	China	1	4
Pm950	Meat	China	1	Pm896	Human	China	1	16
Pm1023	Meat	China	1	Pm896	Human	China	1	3
Pm1043	Livestock	China	1	Pm896	Human	China	1	5
Pm1099	Livestock	China	1	Pm896	Human	China	1	5
Pm953	Meat	China	11	Pm895	Human	China	11	17
Pm1030	Meat	China	1	Pm829	Human	China	1	16
Pm103	Livestock	China	1	Pm829	Human	China	1	15
Pm605	Livestock	China	1	Pm829	Human	China	1	17
Pm3	Livestock	China	1	Pm829	Human	China	1	12
Pm1019	Meat	China	1	Pm1282	Human	China	1	14
Pm1014	Meat	China	1	Pm1282	Human	China	1	15
Pm1030	Meat	China	1	Pm1281	Human	China	1	19
Pm103	Livestock	China	1	Pm1281	Human	China	1	18
Pm605	Livestock	China	1	Pm1281	Human	China	1	20
Pm3	Livestock	China	1	Pm1281	Human	China	1	15
Pm114	Livestock	China	1	Pm1277	Human	China	1	17
Pm1082	Livestock	China	1	Pm1277	Human	China	1	18
Pm725	Livestock	China	1	Pm1277	Human	China	1	18
Pm958	Meat	China	1	Pm1276	Human	China	1	4
Pm950	Meat	China	1	Pm1276	Human	China	1	16
Pm1023	Meat	China	1	Pm1276	Human	China	1	3
Pm1043	Livestock	China	1	Pm1276	Human	China	1	5
Pm1099	Livestock	China	1	Pm1276	Human	China	1	5
Pm999	Meat	China	1	Pm858	Human	China	1	20
Pm1030	Meat	China	1	Pm858	Human	China	1	15
Pm103	Livestock	China	1	Pm858	Human	China	1	14
Pm605	Livestock	China	1	Pm858	Human	China	1	16
Pm3	Livestock	China	1	Pm858	Human	China	1	11
Pm989	Meat	China	6	Pm262	Human	China	6	19
Pm985	Meat	China	1	Pm302	Human	China	1	18
Pm984	Meat	China	1	Pm302	Human	China	1	20
Pm981	Meat	China	1	Pm302	Human	China	1	12
Pm32	Livestock	China	1	Pm302	Human	China	1	11
Pm9	Livestock	China	1	Pm302	Human	China	1	3
Pm16	Livestock	China	1	Pm302	Human	China	1	3
Pm13	Livestock	China	1	Pm302	Human	China	1	4
Pm11	Livestock	China	1	Pm302	Human	China	1	3
Pm10	Livestock	China	1	Pm302	Human	China	1	20
Pm935	Livestock	China	1	Pm302	Human	China	1	4
Pm23	Livestock	China	1	Pm302	Human	China	1	3
Pm22	Livestock	China	1	Pm302	Human	China	1	4
Pm21	Livestock	China	1	Pm302	Human	China	1	4
Pm20	Livestock	China	1	Pm302	Human	China	1	3
Pm19	Livestock	China	1	Pm302	Human	China	1	3
Pm18	Livestock	China	1	Pm302	Human	China	1	3
Pm1264	Livestock	China	1	Pm302	Human	China	1	7
Pm1262	Livestock	China	1	Pm302	Human	China	1	5
Pm997	Meat	China	8	Pm1074	Human	China	8	18
Pm954	Meat	China	8	Pm1074	Human	China	8	9
Pm983	Meat	China	5	Pm1073	Human	China	5	20
Pm1105	Livestock	China	1	Pm1069	Human	China	1	11
Pm1095	Livestock	China	1	Pm1069	Human	China	1	10
Pm1094	Livestock	China	1	Pm1069	Human	China	1	10
Pm121	Livestock	China	19	Pm1067	Human	China	19	9
Pm120	Livestock	China	19	Pm1067	Human	China	19	9
Pm958	Meat	China	1	Pm621	Human	China	1	12
Pm950	Meat	China	1	Pm621	Human	China	1	12
Pm1023	Meat	China	1	Pm621	Human	China	1	11
Pm1043	Livestock	China	1	Pm621	Human	China	1	7
Pm1099	Livestock	China	1	Pm621	Human	China	1	7
Pm1081	Livestock	China	20	Pm612	Human	China	20	12
Pm1081	Livestock	China	20	Pm611	Human	China	20	12
Pm1030	Meat	China	1	Pm309	Human	China	1	18
Pm103	Livestock	China	1	Pm309	Human	China	1	11
Pm605	Livestock	China	1	Pm309	Human	China	1	13
Pm3	Livestock	China	1	Pm309	Human	China	1	8
Pm121	Livestock	China	19	Pm307	Human	China	19	12
Pm120	Livestock	China	19	Pm307	Human	China	19	12
Pm1257	Livestock	China	7	Pm207	Human	China	7	7
Pm1256	Livestock	China	7	Pm207	Human	China	7	7
Pm958	Meat	China	1	Pm462	Human	China	1	6
Pm950	Meat	China	1	Pm462	Human	China	1	12
Pm1023	Meat	China	1	Pm462	Human	China	1	5
Pm1043	Livestock	China	1	Pm462	Human	China	1	1
Pm1099	Livestock	China	1	Pm462	Human	China	1	1
Pm1257	Livestock	China	7	Pm754	Human	China	7	8
Pm1256	Livestock	China	7	Pm754	Human	China	7	8
Pm12	Livestock	China	1	Pm1285	Human	Austria	1	19
Pm1265	Livestock	China	1	Pm1285	Human	Austria	1	19
